# Supplementary material for: Combining DFT Calculations and Clustering Techniques to Screen Organic Monovalent Cations for Applications in Halide Perovskite Solar Cells
Source: ACS Omega. 2026 Jun 5;11(24):36169–80. doi: 10.1021/acsomega.6c03327 (PMC13294958; doi:10.1021/acsomega.6c03327)
Supplement: Supplementary file 1 [file ao6c03327_si_001.zip]

Archive with 3 entries (2 files):
- si_gabrielbueno_israelribeiro_juarez_ODPVK/
- si_gabrielbueno_israelribeiro_juarez_ODPVK/si1_gabrielbueno_israelribeiro_juarez_ODPVK.pdf
- si_gabrielbueno_israelribeiro_juarez_ODPVK/si2_gabrielbueno_israelribeiro_juarez_ODPVK.csv
