# Supplementary material for: Combining DFT Calculations and Clustering Techniques to Screen Organic Monovalent Cations for Applications in Halide Perovskite Solar Cells
Source: ACS Omega. 2026 Jun 5;11(24):36169–80. doi: 10.1021/acsomega.6c03327 (PMC13294958; doi:10.1021/acsomega.6c03327)
Supplement: Supplementary file 1 [file ao6c03327_si_001.zip › si_gabrielbueno_israelribeiro_juarez_ODPVK/si2_gabrielbueno_israelribeiro_juarez_ODPVK.csv]

File Name	N_donnor	P_donnor	S_donnor	total_energy_passivated_pvk_HSE	Homo_passivated_pvk_HSE	Lumo_passivated_pvk_HSE	Gap_passivated_pvk_HSE	total_energy_alone_om+1_HSE	Homo_alone_om+1_HSE	Lumo_alone_om+1_HSE	Gap_alone_om+1_HSE	total_energy_alone_om_HSE	total_energy_alone_pvk-Cs_HSE	total_energy_alone_pvk-Cs-1_HSE	total_energy_passivated_pvk-Cs-1_HSE	total_energy_passivated_om+1_HSE	Octahedra_volume	distancia_donnor_to_center	Charge_Transfer_PBE	Ead	Eint	Edef	EA	Species Name	Folder_ID	Path_Organic_XYZ	Path_Organic_IN	Path_Passivated_XYZ	Path_Passivated_IN	n_C	n_N	n_H	n_O	n_Br	n_I	n_S	n_P	n_F	n_Cl	raio_alone_om	Vol_alone_om	total_atoms	Cluster_Global_HC_Raw	Cluster_MBTR_Organic_HC	Cluster_MBTR_Passivated_HC	Global_PC1	Global_PC2	Global_PC3	Global_PC4
2	1	0	0	-2418459.08869082	-5.22767651	-0.81500515	4.41267	-2618.47657552	-16.91276039	-5.83267602	11.0801	-2622.38186901	-2415831.55024024	-2415835.23129896	-2415835.20734339	-2618.40447007	48.64	3.98	-0.62352	-5.15658	-5.47688	0.3203	3.90529	Methylammonium	2	organic_molecule_charge_1_sp_lt2_sc5_fhi-aims/002/geometry.xyz	organic_molecule_charge_1_sp_lt2_sc5_fhi-aims/002/geometry.in	passivated_pvk_sp_hse06_lt2_fhi-aims/002/geometry.xyz	passivated_pvk_sp_hse06_lt2_fhi-aims/002/geometry.in	1	1	6	0	0	0	0	0	0	0	1.4979225754602603	43.02282541982174	8	1	1	1	1.1772635182438784	-3.965245088357055	1.0052697324192097	-0.8976833586699499
3	1	0	0	-2419528.92041096	-5.22019842	-0.85884404	4.36135	-3688.42816199	-14.85925628	-5.51760009	9.34166	-3692.10034786	-2415831.55024024	-2415835.23129896	-2415835.19132749	-3688.35334183	48.64	3.96	-0.622138	-5.26982	-5.37574	0.10592	3.67219	Ethylammonium	3	organic_molecule_charge_1_sp_lt2_sc5_fhi-aims/003/geometry.xyz	organic_molecule_charge_1_sp_lt2_sc5_fhi-aims/003/geometry.in	passivated_pvk_sp_hse06_lt2_fhi-aims/003/geometry.xyz	passivated_pvk_sp_hse06_lt2_fhi-aims/003/geometry.in	2	1	8	0	0	0	0	0	0	0	2.1211491340320108	59.92967285100026	11	1	1	1	0.985765329601968	-2.9855165976327656	0.4405208900057766	-0.4658625519409384
4	1	0	0	-2421577.12249712	-5.18017783	-0.81481255	4.36537	-5736.80265767	-12.76236252	-5.17954684	7.58282	-5740.19614006	-2415831.55024024	-2415835.23129896	-2415835.20890608	-5736.63051374	48.55	4.02	-0.596313	-5.37612	-5.28308	-0.09304	3.39348	2-aminoethanol protonated	4	organic_molecule_charge_1_sp_lt2_sc5_fhi-aims/004/geometry.xyz	organic_molecule_charge_1_sp_lt2_sc5_fhi-aims/004/geometry.in	passivated_pvk_sp_hse06_lt2_fhi-aims/004/geometry.xyz	passivated_pvk_sp_hse06_lt2_fhi-aims/004/geometry.in	2	1	8	1	0	0	0	0	0	0	2.177092043110373	67.59566388626433	12	1	2	2	0.8353568928892813	-2.2094427642391428	0.0837673864745592	0.0286143645718137
5	1	0	0	-2420564.91827152	-5.22157896	-0.81417115	4.40741	-4724.39019165	-13.43856215	-5.36226008	8.0763	-4727.94304733	-2415831.55024024	-2415835.23129896	-2415835.20610674	-4724.31166615	48.54	3.97	-0.642465	-5.42498	-5.4005	-0.02448	3.55286	Сyclopropylammonium	5	organic_molecule_charge_1_sp_lt2_sc5_fhi-aims/005/geometry.xyz	organic_molecule_charge_1_sp_lt2_sc5_fhi-aims/005/geometry.in	passivated_pvk_sp_hse06_lt2_fhi-aims/005/geometry.xyz	passivated_pvk_sp_hse06_lt2_fhi-aims/005/geometry.in	3	1	8	0	0	0	0	0	0	0	2.1384127466422966	68.98750684916864	12	1	1	1	1.0556823648306743	-2.5378207735726366	-0.2217203049976719	-0.2197825038576708
6	1	0	0	-2420598.68555541	-5.19718629	-0.79072821	4.40646	-4758.21162813	-13.86422089	-5.37845054	8.48577	-4761.78588827	-2415831.55024024	-2415835.23129896	-2415835.21653822	-4758.13011758	48.43	4.02	-0.640476	-5.34943	-5.3389	-0.01053	3.57426	Propylammonium	6	organic_molecule_charge_1_sp_lt2_sc5_fhi-aims/006/geometry.xyz	organic_molecule_charge_1_sp_lt2_sc5_fhi-aims/006/geometry.in	passivated_pvk_sp_hse06_lt2_fhi-aims/006/geometry.xyz	passivated_pvk_sp_hse06_lt2_fhi-aims/006/geometry.in	3	1	10	0	0	0	0	0	0	0	2.5057610130282777	76.71591320017126	14	1	1	1	0.8755786372196006	-2.3844985744508658	-0.1824817985354433	-0.2484684917042786
7	1	0	0	-2490916.90447082	-5.23990563	-0.90381686	4.33609	-75076.39654934	-12.15278481	-5.32917112	6.82361	-75079.95332527	-2415831.55024024	-2415835.23129896	-2415835.17924449	-75076.26581255	48.79	3.97	-0.62164	-5.40091	-5.45941	0.0585	3.55678	2-bromoethylammonium	7	organic_molecule_charge_1_sp_lt2_sc5_fhi-aims/007/geometry.xyz	organic_molecule_charge_1_sp_lt2_sc5_fhi-aims/007/geometry.in	passivated_pvk_sp_hse06_lt2_fhi-aims/007/geometry.xyz	passivated_pvk_sp_hse06_lt2_fhi-aims/007/geometry.in	2	1	7	0	1	0	0	0	0	0	2.1120854897124786	77.7669842271832	11	5	10	10	1.4882854179977227	-2.3690623733866496	-0.5037187541321273	-0.0001038757616416
8	1	0	0	-2421600.69320025	-5.30677875	-0.94949062	4.35729	-5760.05673773	-11.1996079	-5.58545985	5.61415	-5763.84894076	-2415831.55024024	-2415835.23129896	-2415835.17026226	-5759.97422385	48.85	3.94	-0.659406	-5.29402	-5.54871	0.25469	3.7922	But-3-yn-1-ammonium	8	organic_molecule_charge_1_sp_lt2_sc5_fhi-aims/008/geometry.xyz	organic_molecule_charge_1_sp_lt2_sc5_fhi-aims/008/geometry.in	passivated_pvk_sp_hse06_lt2_fhi-aims/008/geometry.xyz	passivated_pvk_sp_hse06_lt2_fhi-aims/008/geometry.in	4	1	8	0	0	0	0	0	0	0	3.2846370756059184	82.71309648532976	13	1	1	1	1.9021731139000484	-1.2680647463891963	-0.6457968168033296	-0.0357579483409581
9	1	0	0	-2421634.84559105	-5.20082997	-0.80332133	4.39751	-5794.42677302	-13.23553813	-5.25308994	7.98245	-5797.91240869	-2415831.55024024	-2415835.23129896	-2415835.21242743	-5794.34788179	48.58	3.98	-0.6227	-5.38294	-5.28528	-0.09766	3.48564	Cyclobutylammonium	9	organic_molecule_charge_1_sp_lt2_sc5_fhi-aims/009/geometry.xyz	organic_molecule_charge_1_sp_lt2_sc5_fhi-aims/009/geometry.in	passivated_pvk_sp_hse06_lt2_fhi-aims/009/geometry.xyz	passivated_pvk_sp_hse06_lt2_fhi-aims/009/geometry.in	4	1	10	0	0	0	0	0	0	0	2.457506814699402	84.71315400184695	15	1	1	1	0.691870501429969	-2.128649068674201	-0.1494393593025058	-0.0705444062444504
10	1	0	0	-2422646.82166923	-5.17116158	-0.78492868	4.38623	-6806.47199766	-11.36140726	-5.32164179	6.03977	-6809.99331434	-2415831.55024024	-2415835.23129896	-2415835.21547606	-6806.35620559	48.54	4.01	-0.601997	-5.27811	-5.24999	-0.02812	3.52132	3-aminopropanol protonated	10	organic_molecule_charge_1_sp_lt2_sc5_fhi-aims/010/geometry.xyz	organic_molecule_charge_1_sp_lt2_sc5_fhi-aims/010/geometry.in	passivated_pvk_sp_hse06_lt2_fhi-aims/010/geometry.xyz	passivated_pvk_sp_hse06_lt2_fhi-aims/010/geometry.in	3	1	10	1	0	0	0	0	0	0	2.8510487689292074	85.05487242162992	15	1	2	2	1.0948558208582346	-1.2567615247682349	-0.2725588126080043	0.163433567525489
11	1	0	0	-2421668.4628109	-5.19752992	-0.80619962	4.39133	-5828.02045798	-13.32097344	-5.28930335	8.03167	-5831.54093633	-2415831.55024024	-2415835.23129896	-2415835.21551875	-5827.93770055	48.43	4.02	-0.646536	-5.37163	-5.30959	-0.06204	3.52048	Isobutylammonium	11	organic_molecule_charge_1_sp_lt2_sc5_fhi-aims/011/geometry.xyz	organic_molecule_charge_1_sp_lt2_sc5_fhi-aims/011/geometry.in	passivated_pvk_sp_hse06_lt2_fhi-aims/011/geometry.xyz	passivated_pvk_sp_hse06_lt2_fhi-aims/011/geometry.in	4	1	12	0	0	0	0	0	0	0	2.759955828773805	93.32183854731012	17	1	1	1	0.7610896372370707	-1.9117336837893688	-0.4395345593400658	-0.0883852929174923
12	1	0	0	-2421668.4226229	-5.2161855	-0.82477705	4.39141	-5827.96970008	-12.92223263	-5.31030663	7.61193	-5831.50280113	-2415831.55024024	-2415835.23129896	-2415835.20997874	-5827.86194411	48.54	4.0	-0.65933	-5.36958	-5.3507	-0.01888	3.5331	Butylammonium	12	organic_molecule_charge_1_sp_lt2_sc5_fhi-aims/012/geometry.xyz	organic_molecule_charge_1_sp_lt2_sc5_fhi-aims/012/geometry.in	passivated_pvk_sp_hse06_lt2_fhi-aims/012/geometry.xyz	passivated_pvk_sp_hse06_lt2_fhi-aims/012/geometry.in	4	1	12	0	0	0	0	0	0	0	3.0210711740822163	93.49277484438316	17	1	1	1	0.9101739930671898	-1.7352007767698077	-0.5634641965328473	-0.0217397603350409
13	1	0	0	-2491986.66276296	-5.14617303	-0.85911793	4.28706	-76146.39551711	-11.86656358	-4.98257805	6.88399	-76149.6715448	-2415831.55024024	-2415835.23129896	-2415835.21256515	-76146.29486145	48.6	4.05	-0.590635	-5.44098	-5.15534	-0.28564	3.27603	3-bromopropylammonium	13	organic_molecule_charge_1_sp_lt2_sc5_fhi-aims/013/geometry.xyz	organic_molecule_charge_1_sp_lt2_sc5_fhi-aims/013/geometry.in	passivated_pvk_sp_hse06_lt2_fhi-aims/013/geometry.xyz	passivated_pvk_sp_hse06_lt2_fhi-aims/013/geometry.in	3	1	9	0	1	0	0	0	0	0	2.5473337749621177	94.1933498582608	14	5	10	10	0.6161434672314521	-1.8974938377220776	-0.4485349927196068	0.2591855995577214
14	1	0	0	-2422705.43355112	-5.19404895	-0.80775219	4.3863	-6865.04161559	-12.78722416	-5.17901508	7.60821	-6868.49085931	-2415831.55024024	-2415835.23129896	-2415835.22103626	-6864.91719462	48.34	4.03	-0.670706	-5.39245	-5.29532	-0.09713	3.44924	Cyclopentylammonium	14	organic_molecule_charge_1_sp_lt2_sc5_fhi-aims/014/geometry.xyz	organic_molecule_charge_1_sp_lt2_sc5_fhi-aims/014/geometry.in	passivated_pvk_sp_hse06_lt2_fhi-aims/014/geometry.xyz	passivated_pvk_sp_hse06_lt2_fhi-aims/014/geometry.in	5	1	12	0	0	0	0	0	0	0	2.490603998795122	100.01622315054728	18	1	1	1	0.8239538843991563	-1.7213591441124014	-0.7543702581177003	-0.0261254384103194
15	1	0	0	-2425733.10685309	-5.27041998	-0.87863457	4.39179	-9892.47723671	-11.20893759	-5.48801017	5.72093	-9896.18524089	-2415831.55024024	-2415835.23129896	-2415835.19314126	-9892.36792431	48.4	4.01	-0.671687	-5.37137	-5.54579	0.17442	3.708	4-ammonium butyric acid	15	organic_molecule_charge_1_sp_lt2_sc5_fhi-aims/015/geometry.xyz	organic_molecule_charge_1_sp_lt2_sc5_fhi-aims/015/geometry.in	passivated_pvk_sp_hse06_lt2_fhi-aims/015/geometry.xyz	passivated_pvk_sp_hse06_lt2_fhi-aims/015/geometry.in	4	1	10	2	0	0	0	0	0	0	3.589484168428801	104.18343525301144	17	1	8	8	1.9213774949506253	-0.6690754049332742	-1.231449652749926	0.2665887849757165
16	1	0	0	-2617175.72972682	-5.31326015	-1.31246682	4.00079	-201335.18553088	-10.19807414	-5.45477317	4.7433	-201338.88452163	-2415831.55024024	-2415835.23129896	-2415835.16633462	-201335.09138258	48.96	3.97	-0.653789	-5.29496	-5.47201	0.17705	3.69899	3-iodopropylammonium	16	organic_molecule_charge_1_sp_lt2_sc5_fhi-aims/016/geometry.xyz	organic_molecule_charge_1_sp_lt2_sc5_fhi-aims/016/geometry.in	passivated_pvk_sp_hse06_lt2_fhi-aims/016/geometry.xyz	passivated_pvk_sp_hse06_lt2_fhi-aims/016/geometry.in	3	1	9	0	0	1	0	0	0	0	2.7644224537835203	101.35471234766146	14	6	5	5	2.3065877868299776	-0.702397312563447	-0.4945072630504377	-0.1296188430616119
18	1	0	0	-2423174.19070696	-4.84175674	-0.66694124	4.17482	-7334.87460198	-11.76051395	-4.0615981	7.69892	-7337.33482801	-2415831.55024024	-2415835.23129896	-2415835.31674542	-7334.86583053	48.8	5.22	-0.451729	-5.30564	-4.00813	-1.29751	2.46023	2-(dimethylamino)ethylammonium	18	organic_molecule_charge_1_sp_lt2_sc5_fhi-aims/018/geometry.xyz	organic_molecule_charge_1_sp_lt2_sc5_fhi-aims/018/geometry.in	passivated_pvk_sp_hse06_lt2_fhi-aims/018/geometry.xyz	passivated_pvk_sp_hse06_lt2_fhi-aims/018/geometry.in	4	2	13	0	0	0	0	0	0	0	2.725861548476188	105.1025642835644	19	3	1	1	-2.7581293749354896	-1.2779887900673528	2.4709805563772087	1.4440993454731184
19	1	0	0	-2422738.11493135	-5.19531205	-0.81135159	4.38396	-6897.69369873	-12.21690445	-5.25561354	6.96129	-6901.18765403	-2415831.55024024	-2415835.23129896	-2415835.21775772	-6897.60661688	48.47	4.02	-0.639542	-5.37704	-5.29056	-0.08648	3.49396	Pentylammonium	19	organic_molecule_charge_1_sp_lt2_sc5_fhi-aims/019/geometry.xyz	organic_molecule_charge_1_sp_lt2_sc5_fhi-aims/019/geometry.in	passivated_pvk_sp_hse06_lt2_fhi-aims/019/geometry.xyz	passivated_pvk_sp_hse06_lt2_fhi-aims/019/geometry.in	5	1	14	0	0	0	0	0	0	0	3.5220800292733982	110.299514872945	20	1	1	1	0.7143180288509686	-1.10661485325373	-0.7390449511222882	0.1473858964142175
21	1	0	0	-2619183.32857371	-5.02818762	-2.97159757	2.05659	-203343.50961299	-11.23923791	-7.32128225	3.91796	-203348.74401886	-2415831.55024024	-2415835.23129896	-2415835.26085513	-203343.45314056	48.2	4.36	-0.537193	-3.03431	-4.61458	1.58027	5.23441	3-iodopyridinium	21	organic_molecule_charge_1_sp_lt2_sc5_fhi-aims/021/geometry.xyz	organic_molecule_charge_1_sp_lt2_sc5_fhi-aims/021/geometry.in	passivated_pvk_sp_hse06_lt2_fhi-aims/021/geometry.xyz	passivated_pvk_sp_hse06_lt2_fhi-aims/021/geometry.in	5	1	5	0	0	1	0	0	0	0	2.919744757359537	105.89679646709808	12	4	5	5	4.915042958908862	2.4936562236284017	4.068252721733972	-2.606191834873205
22	1	0	0	-2493056.47033208	-5.29259782	-0.91136461	4.38123	-77215.90514631	-10.82497201	-5.47291623	5.35206	-77219.63224826	-2415831.55024024	-2415835.23129896	-2415835.19621448	-77215.7343252	48.36	4.02	-0.679786	-5.28784	-5.53979	0.25195	3.7271	4-bromobutylammonium	22	organic_molecule_charge_1_sp_lt2_sc5_fhi-aims/022/geometry.xyz	organic_molecule_charge_1_sp_lt2_sc5_fhi-aims/022/geometry.in	passivated_pvk_sp_hse06_lt2_fhi-aims/022/geometry.xyz	passivated_pvk_sp_hse06_lt2_fhi-aims/022/geometry.in	4	1	11	0	1	0	0	0	0	0	2.769092092569016	111.99534010648811	17	5	1	1	2.1509897586747564	-1.1779716473682988	-1.668389942473285	0.0212397074628211
23	1	0	0	-2423775.1764829	-5.18964035	-0.81072981	4.37891	-7934.83681878	-12.44831178	-4.99406328	7.45425	-7938.14377195	-2415831.55024024	-2415835.23129896	-2415835.21876692	-7934.71274895	48.37	4.02	-0.669215	-5.48247	-5.24497	-0.2375	3.30695	Cyclohexylammonium	23	organic_molecule_charge_1_sp_lt2_sc5_fhi-aims/023/geometry.xyz	organic_molecule_charge_1_sp_lt2_sc5_fhi-aims/023/geometry.in	passivated_pvk_sp_hse06_lt2_fhi-aims/023/geometry.xyz	passivated_pvk_sp_hse06_lt2_fhi-aims/023/geometry.in	6	1	14	0	0	0	0	0	0	0	2.5297506063734323	115.77761996579645	21	1	1	1	0.4895788216517107	-1.441634708009207	-0.9464894605040208	0.1837757654453876
24	1	0	0	-2424746.3483696	-5.19052731	-1.04241874	4.14811	-8906.00509948	-10.76426531	-5.35759833	5.40667	-8909.63797802	-2415831.55024024	-2415835.23129896	-2415835.20909778	-8905.91818861	48.58	3.98	-0.628459	-5.16015	-5.22108	0.06093	3.63288	Phenylmethylammonium	24	organic_molecule_charge_1_sp_lt2_sc5_fhi-aims/024/geometry.xyz	organic_molecule_charge_1_sp_lt2_sc5_fhi-aims/024/geometry.in	passivated_pvk_sp_hse06_lt2_fhi-aims/024/geometry.xyz	passivated_pvk_sp_hse06_lt2_fhi-aims/024/geometry.in	7	1	10	0	0	0	0	0	0	0	3.525571242932342	115.263228829496	18	2	1	1	1.297493537906097	-0.2768899548311022	-0.4480369985264851	0.061814985327883
25	1	0	0	-2425087.14258753	-5.20990705	-0.90556096	4.30435	-9247.27676547	-10.93969194	-4.47107631	6.46862	-9249.7615446	-2415831.55024024	-2415835.23129896	-2415835.19822765	-9246.95172058	48.61	4.46	-0.643058	-5.8308	-4.99264	-0.83816	2.48478	Protonated 2-(aminoethyl)isothiourea	25	organic_molecule_charge_1_sp_lt2_sc5_fhi-aims/025/geometry.xyz	organic_molecule_charge_1_sp_lt2_sc5_fhi-aims/025/geometry.in	passivated_pvk_sp_hse06_lt2_fhi-aims/025/geometry.xyz	passivated_pvk_sp_hse06_lt2_fhi-aims/025/geometry.in	3	4	11	0	0	0	0	0	0	0	3.3309437585855832	104.4739167131678	18	7	4	4	0.2205940747993941	-1.7087617150704326	0.1843221727484439	2.2895384788926867
26	1	0	0	-2426656.90297188	-4.96165934	-2.79655669	2.1651	-10817.29687958	-10.64125416	-7.14324964	3.498	-10822.2621436	-2415831.55024024	-2415835.23129896	-2415835.27043063	-10817.20164568	48.67	4.5	-0.542528	-3.09059	-4.4309	1.34031	4.96526	4-amidinopyridinium	26	organic_molecule_charge_1_sp_lt2_sc5_fhi-aims/026/geometry.xyz	organic_molecule_charge_1_sp_lt2_sc5_fhi-aims/026/geometry.in	passivated_pvk_sp_hse06_lt2_fhi-aims/026/geometry.xyz	passivated_pvk_sp_hse06_lt2_fhi-aims/026/geometry.in	6	3	8	0	0	0	0	0	0	0	3.583991359112108	115.18289710187362	17	4	4	4	4.216516176100597	2.643798129466869	5.01516639374391	-0.9972152482027852
27	1	0	0	-2424786.26654816	-5.25034016	-0.84521961	4.40512	-8945.75895357	-10.15036528	-5.43231781	4.71805	-8949.4185124	-2415831.55024024	-2415835.23129896	-2415835.202414	-8945.66518875	48.55	3.97	-0.631333	-5.2978	-5.39895	0.10115	3.65956	5-hydroxypentylammonium	27	organic_molecule_charge_1_sp_lt2_sc5_fhi-aims/027/geometry.xyz	organic_molecule_charge_1_sp_lt2_sc5_fhi-aims/027/geometry.in	passivated_pvk_sp_hse06_lt2_fhi-aims/027/geometry.xyz	passivated_pvk_sp_hse06_lt2_fhi-aims/027/geometry.in	5	1	14	1	0	0	0	0	0	0	3.973250730850905	118.87484163651784	21	1	1	1	1.4875524595909255	-0.0870462405622332	-1.1415764307278733	0.391024857371733
28	1	0	0	-2618245.58860603	-5.30642306	-0.99686189	4.30956	-202404.96032573	-9.71500522	-5.39365731	4.32135	-202408.62117362	-2415831.55024024	-2415835.23129896	-2415835.19645832	-202404.84842887	48.39	4.01	-0.682279	-5.41719	-5.54372	0.12653	3.66085	4-iodobutylammonium	28	organic_molecule_charge_1_sp_lt2_sc5_fhi-aims/028/geometry.xyz	organic_molecule_charge_1_sp_lt2_sc5_fhi-aims/028/geometry.in	passivated_pvk_sp_hse06_lt2_fhi-aims/028/geometry.xyz	passivated_pvk_sp_hse06_lt2_fhi-aims/028/geometry.in	4	1	11	0	0	1	0	0	0	0	3.364755432191283	118.17886254983584	17	6	5	5	2.296650787699886	-0.384598451184693	-1.7022233009649228	0.0088103938357692
29	1	0	0	-2424244.28290132	-5.21675711	-0.83054877	4.38621	-8403.82481144	-9.24219512	-5.27139901	3.9708	-8407.34214519	-2415831.55024024	-2415835.23129896	-2415835.20324429	-8403.73674048	48.44	4.01	-0.66755	-5.39052	-5.34292	-0.0476	3.51733	3-(dimethylamino)-1-propylammonium	29	organic_molecule_charge_1_sp_lt2_sc5_fhi-aims/029/geometry.xyz	organic_molecule_charge_1_sp_lt2_sc5_fhi-aims/029/geometry.in	passivated_pvk_sp_hse06_lt2_fhi-aims/029/geometry.xyz	passivated_pvk_sp_hse06_lt2_fhi-aims/029/geometry.in	5	2	15	0	0	0	0	0	0	0	3.5900287469842427	122.29743172124104	22	2	1	1	1.6112049205949983	-0.1614969209160008	-1.1959270533499504	0.8718901857191302
30	1	0	0	-2434589.09867512	-5.20406891	-0.86118317	4.34289	-18748.89136696	-10.36501326	-4.92440485	5.44061	-18752.16073134	-2415831.55024024	-2415835.23129896	-2415835.18961106	-18748.65875202	48.74	3.94	-0.624449	-5.3877	-5.25031	-0.13739	3.26936	2-(2-thienyl)ethanaminium	30	organic_molecule_charge_1_sp_lt2_sc5_fhi-aims/030/geometry.xyz	organic_molecule_charge_1_sp_lt2_sc5_fhi-aims/030/geometry.in	passivated_pvk_sp_hse06_lt2_fhi-aims/030/geometry.xyz	passivated_pvk_sp_hse06_lt2_fhi-aims/030/geometry.in	6	1	10	0	0	0	1	0	0	0	3.2176875630959727	122.05438283322349	18	1	11	11	0.5446662698272888	-1.1057246191779102	-0.9341163545025876	-1.4526184077091062
31	1	0	0	-2620384.90414846	-5.28800304	-1.06036816	4.22763	-204544.44372054	-8.82970744	-5.3938257	3.43588	-204548.08437572	-2415831.55024024	-2415835.23129896	-2415835.18009439	-204544.32501905	48.76	3.97	-0.639168	-5.26953	-5.39904	0.12951	3.64066	6-iodohexylammonium	31	organic_molecule_charge_1_sp_lt2_sc5_fhi-aims/031/geometry.xyz	organic_molecule_charge_1_sp_lt2_sc5_fhi-aims/031/geometry.in	passivated_pvk_sp_hse06_lt2_fhi-aims/031/geometry.xyz	passivated_pvk_sp_hse06_lt2_fhi-aims/031/geometry.in	6	1	15	0	0	1	0	0	0	0	4.647973572012486	151.93042640759427	23	6	5	5	1.867902119536034	0.8576286064005053	-1.4332580174793943	0.3484446160863403
32	0	1	0	-2431605.64362086	-5.06932903	-0.7151908	4.35414	-15765.62866591	-12.43241591	-5.11825412	7.31416	-15768.75313817	-2415831.55024024	-2415835.23129896	-2415835.2660253	-15765.54629593	48.01	4.46	-0.653419	-5.34024	-4.8313	-0.50894	3.12447	Cyclohexylphosphonium	32	organic_molecule_charge_1_sp_lt2_sc5_fhi-aims/032/geometry.xyz	organic_molecule_charge_1_sp_lt2_sc5_fhi-aims/032/geometry.in	passivated_pvk_sp_hse06_lt2_fhi-aims/032/geometry.xyz	passivated_pvk_sp_hse06_lt2_fhi-aims/032/geometry.in	6	0	14	0	0	0	0	1	0	0	2.832700893956773	125.8963601178235	21	9	6	6	-3.0516649017874813	0.3205669677157798	-2.8402975983224823	-5.783983184163764
33	1	0	0	-2494126.20129301	-5.25495961	-0.86248127	4.39248	-78285.71832916	-9.84102464	-5.4021183	4.43891	-78289.35279553	-2415831.55024024	-2415835.23129896	-2415835.19773807	-78285.62172762	48.58	3.98	-0.638223	-5.29826	-5.38183	0.08357	3.63447	5-bromoxypentylammonium	33	organic_molecule_charge_1_sp_lt2_sc5_fhi-aims/033/geometry.xyz	organic_molecule_charge_1_sp_lt2_sc5_fhi-aims/033/geometry.in	passivated_pvk_sp_hse06_lt2_fhi-aims/033/geometry.xyz	passivated_pvk_sp_hse06_lt2_fhi-aims/033/geometry.in	5	1	13	0	1	0	0	0	0	0	4.040812943018583	128.88588754192722	20	5	1	1	1.650066764434938	-0.302153624867976	-1.6142112046469537	0.3997529648155903
34	1	0	0	-2424845.10489808	-5.19710166	-0.80645956	4.39064	-9004.72515108	-11.62417328	-5.15759026	6.46658	-9008.16359365	-2415831.55024024	-2415835.23129896	-2415835.2155963	-9004.64030008	48.48	4.0	-0.64918	-5.39106	-5.249	-0.14206	3.43844	Cyclohexylmethylammonium	34	organic_molecule_charge_1_sp_lt2_sc5_fhi-aims/034/geometry.xyz	organic_molecule_charge_1_sp_lt2_sc5_fhi-aims/034/geometry.in	passivated_pvk_sp_hse06_lt2_fhi-aims/034/geometry.xyz	passivated_pvk_sp_hse06_lt2_fhi-aims/034/geometry.in	7	1	16	0	0	0	0	0	0	0	3.623700722834773	132.68945728485093	24	1	1	1	0.5785809802307383	-0.5616422802111956	-1.0529980221145805	0.3292952410877587
35	1	0	0	-2425816.20310931	-5.17065761	-0.89953629	4.27112	-9975.92187853	-10.33197756	-5.21945551	5.11252	-9979.46084784	-2415831.55024024	-2415835.23129896	-2415835.22349571	-9975.84004651	48.59	3.99	-0.626139	-5.19202	-5.13957	-0.05245	3.53897	4-methylbenzylammonium	35	organic_molecule_charge_1_sp_lt2_sc5_fhi-aims/035/geometry.xyz	organic_molecule_charge_1_sp_lt2_sc5_fhi-aims/035/geometry.in	passivated_pvk_sp_hse06_lt2_fhi-aims/035/geometry.xyz	passivated_pvk_sp_hse06_lt2_fhi-aims/035/geometry.in	8	1	12	0	0	0	0	0	0	0	4.027432322918319	132.04631895396682	21	2	1	1	0.9114430970299304	0.1079654110025654	-0.7336266564216237	0.3192769976218875
36	1	0	0	-2425816.22076197	-5.21564953	-0.88852131	4.32713	-9975.90570194	-10.53281875	-4.94942328	5.5834	-9979.2092985	-2415831.55024024	-2415835.23129896	-2415835.19473906	-9975.77019261	48.89	4.01	-0.63935	-5.46122	-5.25583	-0.20539	3.3036	phenylethylammonium	36	organic_molecule_charge_1_sp_lt2_sc5_fhi-aims/036/geometry.xyz	organic_molecule_charge_1_sp_lt2_sc5_fhi-aims/036/geometry.in	passivated_pvk_sp_hse06_lt2_fhi-aims/036/geometry.xyz	passivated_pvk_sp_hse06_lt2_fhi-aims/036/geometry.in	8	1	12	0	0	0	0	0	0	0	3.572136376929183	131.22326932384038	21	2	1	1	0.538967731024992	-0.3858589261848149	-0.8568511347493174	0.5814537275544436
37	1	0	0	-2428519.57028602	-5.13937808	-1.01712608	4.12225	-12679.33336621	-10.52590449	-4.973531	5.55237	-12682.65810668	-2415831.55024024	-2415835.23129896	-2415835.23197264	-12679.17470957	48.48	4.02	-0.638619	-5.36194	-5.1636	-0.19834	3.32474	o-fluorophenylethylammonium	37	organic_molecule_charge_1_sp_lt2_sc5_fhi-aims/037/geometry.xyz	organic_molecule_charge_1_sp_lt2_sc5_fhi-aims/037/geometry.in	passivated_pvk_sp_hse06_lt2_fhi-aims/037/geometry.xyz	passivated_pvk_sp_hse06_lt2_fhi-aims/037/geometry.in	8	1	11	0	0	0	0	0	1	0	3.626125942078508	136.13223793427477	21	2	3	3	0.8008696963619732	-0.1523228951644804	-0.8763362562413411	0.3072389828784757
38	1	0	0	-2428519.57837546	-5.28921482	-1.09575303	4.19346	-12679.03877813	-9.84486864	-5.39834545	4.44652	-12682.70146864	-2415831.55024024	-2415835.23129896	-2415835.18352342	-12678.95036904	48.8	3.09	-0.644863	-5.32667	-5.44448	0.11781	3.66269	m-fluorophenylethylammonium	38	organic_molecule_charge_1_sp_lt2_sc5_fhi-aims/038/geometry.xyz	organic_molecule_charge_1_sp_lt2_sc5_fhi-aims/038/geometry.in	passivated_pvk_sp_hse06_lt2_fhi-aims/038/geometry.xyz	passivated_pvk_sp_hse06_lt2_fhi-aims/038/geometry.in	8	1	11	0	0	0	0	0	1	0	4.066912933303865	136.6722349741766	21	2	1	1	2.060101395210653	0.0576131535681293	-1.497858711184283	0.1693670189936742
39	1	0	0	-2428519.57414203	-5.27982157	-1.10419018	4.17563	-12679.03788528	-9.81416617	-5.38653988	4.42763	-12682.69079711	-2415831.55024024	-2415835.23129896	-2415835.19286875	-12678.94922789	48.65	3.93	-0.642932	-5.3331	-5.43205	0.09895	3.65291	p-fluorophenylethylammonium	39	organic_molecule_charge_1_sp_lt2_sc5_fhi-aims/039/geometry.xyz	organic_molecule_charge_1_sp_lt2_sc5_fhi-aims/039/geometry.in	passivated_pvk_sp_hse06_lt2_fhi-aims/039/geometry.xyz	passivated_pvk_sp_hse06_lt2_fhi-aims/039/geometry.in	8	1	11	0	0	0	0	0	1	0	4.1705778273889695	136.78250939667063	21	2	1	1	1.7066354706664797	0.2205975760794505	-1.2394320863575303	0.2409311379330423
40	1	0	0	-2619315.29831495	-5.26334223	-1.01955112	4.24379	-203474.7842026	-9.58610762	-5.27319067	4.31292	-203478.32291405	-2415831.55024024	-2415835.23129896	-2415835.20675208	-203474.65659339	48.43	4.01	-0.675803	-5.42516	-5.43497	0.00981	3.53871	5-iodopentylammonium	40	organic_molecule_charge_1_sp_lt2_sc5_fhi-aims/040/geometry.xyz	organic_molecule_charge_1_sp_lt2_sc5_fhi-aims/040/geometry.in	passivated_pvk_sp_hse06_lt2_fhi-aims/040/geometry.xyz	passivated_pvk_sp_hse06_lt2_fhi-aims/040/geometry.in	5	1	13	0	0	1	0	0	0	0	3.681372129783337	134.92239272906986	20	6	5	5	1.8952888587101049	0.0279500555137991	-1.6638535896447737	0.1702098955441051
41	1	0	0	-2422443.27447754	-5.2117367	-1.62872197	3.58301	-6603.13516017	-13.89976111	-6.87269237	7.02707	-6607.37838423	-2415831.55024024	-2415835.23129896	-2415835.13054815	-6603.00856991	49.27	4.6	-0.539611	-4.34585	-5.13536	0.78951	4.24322	1,2,4-triazolium	41	organic_molecule_charge_1_sp_lt2_sc5_fhi-aims/041/geometry.xyz	organic_molecule_charge_1_sp_lt2_sc5_fhi-aims/041/geometry.in	passivated_pvk_sp_hse06_lt2_fhi-aims/041/geometry.xyz	passivated_pvk_sp_hse06_lt2_fhi-aims/041/geometry.in	2	3	4	0	0	0	0	0	0	0	2.1300284762514323	61.66685973285336	9	7	4	4	2.694160706456407	-1.6056560265910276	3.821974172621184	-0.2253527204520981
42	1	0	0	-2423807.84160971	-5.19552819	-0.80390412	4.39162	-7967.42673587	-11.61279628	-5.23208567	6.38071	-7970.90948071	-2415831.55024024	-2415835.23129896	-2415835.21534996	-7967.34464035	48.43	4.02	-0.648943	-5.38189	-5.28162	-0.10027	3.48274	Hexylammonium	42	organic_molecule_charge_1_sp_lt2_sc5_fhi-aims/042/geometry.xyz	organic_molecule_charge_1_sp_lt2_sc5_fhi-aims/042/geometry.in	passivated_pvk_sp_hse06_lt2_fhi-aims/042/geometry.xyz	passivated_pvk_sp_hse06_lt2_fhi-aims/042/geometry.in	6	1	16	0	0	0	0	0	0	0	4.259708473275899	126.99777617739149	23	1	1	1	0.6824872282392069	-0.4694256525751045	-1.115105789395158	0.3120495019185754
43	1	0	0	-2423808.00592778	-5.1865209	-0.80228282	4.38424	-7967.63587139	-12.14968511	-5.01161977	7.13807	-7970.94306063	-2415831.55024024	-2415835.23129896	-2415835.21689287	-7967.54446205	48.44	4.02	-0.661464	-5.51263	-5.24457	-0.26806	3.30719	1-methyl-hexylammonium	43	organic_molecule_charge_1_sp_lt2_sc5_fhi-aims/043/geometry.xyz	organic_molecule_charge_1_sp_lt2_sc5_fhi-aims/043/geometry.in	passivated_pvk_sp_hse06_lt2_fhi-aims/043/geometry.xyz	passivated_pvk_sp_hse06_lt2_fhi-aims/043/geometry.in	6	1	16	0	0	0	0	0	0	0	3.8040804760149673	126.97838151137844	23	1	1	1	0.3241026264909767	-0.8761660664976257	-1.1237944205753292	0.3800158141645166
44	1	0	0	-2422738.18825262	-5.17717277	-0.78867028	4.3885	-6897.88234358	-13.01184672	-4.88191793	8.12993	-6901.06961986	-2415831.55024024	-2415835.23129896	-2415835.21532555	-6897.76020783	48.41	4.04	-0.649797	-5.56839	-5.21272	-0.35567	3.18728	1-methyl-butylammonium	44	organic_molecule_charge_1_sp_lt2_sc5_fhi-aims/044/geometry.xyz	organic_molecule_charge_1_sp_lt2_sc5_fhi-aims/044/geometry.in	passivated_pvk_sp_hse06_lt2_fhi-aims/044/geometry.xyz	passivated_pvk_sp_hse06_lt2_fhi-aims/044/geometry.in	5	1	14	0	0	0	0	0	0	0	3.2026040078762863	109.6365715446742	20	1	1	1	0.0841424625431703	-1.62403435002657	-0.8024986456901304	0.2820638889146356
45	1	0	0	-2421668.52627137	-5.20200767	-0.7917822	4.41023	-5828.13419507	-13.42761428	-5.18093517	8.24668	-5831.56519897	-2415831.55024024	-2415835.23129896	-2415835.20964757	-5828.05970358	48.59	3.96	-0.634169	-5.41083	-5.25692	-0.15391	3.431	1-mehyl-propylammonium	45	organic_molecule_charge_1_sp_lt2_sc5_fhi-aims/045/geometry.xyz	organic_molecule_charge_1_sp_lt2_sc5_fhi-aims/045/geometry.in	passivated_pvk_sp_hse06_lt2_fhi-aims/045/geometry.xyz	passivated_pvk_sp_hse06_lt2_fhi-aims/045/geometry.in	4	1	12	0	0	0	0	0	0	0	2.758143691374826	93.51584474085938	17	1	1	1	0.4972528694326675	-2.032474355089448	-0.296969564590601	0.0196275723371222
46	1	0	0	-2497204.34627181	-5.23746717	-0.95701676	4.28045	-81363.9459556	-10.17331734	-5.02756901	5.14575	-81367.35624775	-2415831.55024024	-2415835.23129896	-2415835.19735955	-81363.82503347	48.7	3.96	-0.649196	-5.43978	-5.32388	-0.1159	3.41029	2-bromphenylethylammonium	46	organic_molecule_charge_1_sp_lt2_sc5_fhi-aims/046/geometry.xyz	organic_molecule_charge_1_sp_lt2_sc5_fhi-aims/046/geometry.in	passivated_pvk_sp_hse06_lt2_fhi-aims/046/geometry.xyz	passivated_pvk_sp_hse06_lt2_fhi-aims/046/geometry.in	8	1	11	0	1	0	0	0	0	0	3.599342151419096	149.36138252241193	21	5	1	1	1.1588787997616337	-0.2939166601720093	-1.574631541040046	0.5732568135672594
47	1	0	0	-2419964.76827325	-5.25477036	-0.84946772	4.4053	-4124.10961285	-13.01360661	-5.70326101	7.31035	-4127.93583829	-2415831.55024024	-2415835.23129896	-2415835.20141683	-4124.03758215	48.52	3.98	-0.63809	-5.28219	-5.52927	0.24708	3.82623	Methylhydrazinium	47	organic_molecule_charge_1_sp_lt2_sc5_fhi-aims/047/geometry.xyz	organic_molecule_charge_1_sp_lt2_sc5_fhi-aims/047/geometry.in	passivated_pvk_sp_hse06_lt2_fhi-aims/047/geometry.xyz	passivated_pvk_sp_hse06_lt2_fhi-aims/047/geometry.in	1	2	7	0	0	0	0	0	0	0	2.0429229047382083	55.36004078403753	10	1	1	1	2.0240795772577003	-2.66121664665006	0.2328803922985257	0.00880051865134
48	1	0	0	-2425947.236076	-5.2314934	-0.87826541	4.35323	-10106.87505258	-11.33710019	-5.12444448	6.21266	-10110.29298587	-2415831.55024024	-2415835.23129896	-2415835.19084409	-10106.76190103	48.8	3.98	-0.665595	-5.39285	-5.28333	-0.10952	3.41793	2-ethyl-hexylammonium	48	organic_molecule_charge_1_sp_lt2_sc5_fhi-aims/048/geometry.xyz	organic_molecule_charge_1_sp_lt2_sc5_fhi-aims/048/geometry.in	passivated_pvk_sp_hse06_lt2_fhi-aims/048/geometry.xyz	passivated_pvk_sp_hse06_lt2_fhi-aims/048/geometry.in	8	1	20	0	0	0	0	0	0	0	4.575112928594714	160.59672058020965	29	2	1	1	0.3992690453443155	0.1430442809457216	-1.2406301944813014	0.6084813105367508
49	1	0	0	-2425947.28296105	-5.21488673	-0.81571954	4.39917	-10106.85108353	-10.96937495	-5.21212211	5.75725	-10110.32659711	-2415831.55024024	-2415835.23129896	-2415835.21236768	-10106.73605616	48.46	4.015	-0.667979	-5.40612	-5.33454	-0.07158	3.47551	Octylammonium	49	organic_molecule_charge_1_sp_lt2_sc5_fhi-aims/049/geometry.xyz	organic_molecule_charge_1_sp_lt2_sc5_fhi-aims/049/geometry.in	passivated_pvk_sp_hse06_lt2_fhi-aims/049/geometry.xyz	passivated_pvk_sp_hse06_lt2_fhi-aims/049/geometry.in	8	1	20	0	0	0	0	0	0	0	4.619678407007381	160.80080279865555	29	2	1	1	0.6388228375776167	0.3032690489647945	-1.6160164116247506	0.5249347489978785
50	1	0	0	-2427016.96197553	-5.20097249	-0.81042891	4.39054	-11176.5641666	-10.47516519	-5.19817943	5.27699	-11180.02537569	-2415831.55024024	-2415835.23129896	-2415835.21804539	-11176.48321901	48.5	4.01	-0.647501	-5.38636	-5.26071	-0.12565	3.46121	Nonylammonium	50	organic_molecule_charge_1_sp_lt2_sc5_fhi-aims/050/geometry.xyz	organic_molecule_charge_1_sp_lt2_sc5_fhi-aims/050/geometry.in	passivated_pvk_sp_hse06_lt2_fhi-aims/050/geometry.xyz	passivated_pvk_sp_hse06_lt2_fhi-aims/050/geometry.in	9	1	22	0	0	0	0	0	0	0	5.765175866013478	177.78598599362962	32	2	1	1	0.3911521379608662	1.05164161480026	-1.721475818952714	0.734525233853862
51	1	0	0	-2432044.99487849	-5.34708061	-1.42863728	3.91844	-16204.32846606	-8.3989653	-5.52130749	2.87766	-16208.13173201	-2415831.55024024	-2415835.23129896	-2415835.15876883	-16204.23209601	48.71	3.9	-0.688803	-5.31291	-5.60401	0.2911	3.80327	Naphthalene-O-ethylammonium	51	organic_molecule_charge_1_sp_lt2_sc5_fhi-aims/051/geometry.xyz	organic_molecule_charge_1_sp_lt2_sc5_fhi-aims/051/geometry.in	passivated_pvk_sp_hse06_lt2_fhi-aims/051/geometry.xyz	passivated_pvk_sp_hse06_lt2_fhi-aims/051/geometry.in	12	1	14	1	0	0	0	0	0	0	4.870323308183605	184.3138159749448	28	2	2	2	2.3234207152219395	2.0554170402909	-1.8773916424575925	0.5590073505004385
52	1	0	0	-2428086.6365067	-5.20081747	-0.80980186	4.39102	-12246.2568934	-10.0994058	-5.2960179	4.80339	-12249.80066353	-2415831.55024024	-2415835.23129896	-2415835.21234492	-12246.17199918	48.58	3.98	-0.622145	-5.2856	-5.25216	-0.03344	3.54377	Decylammonium	52	organic_molecule_charge_1_sp_lt2_sc5_fhi-aims/052/geometry.xyz	organic_molecule_charge_1_sp_lt2_sc5_fhi-aims/052/geometry.in	passivated_pvk_sp_hse06_lt2_fhi-aims/052/geometry.xyz	passivated_pvk_sp_hse06_lt2_fhi-aims/052/geometry.in	10	1	24	0	0	0	0	0	0	0	6.523607979642938	194.57776144528333	35	2	1	1	0.3514164213950331	1.6990536122287114	-1.6931667838964937	0.8254541006970637
53	1	0	0	-2427449.77884042	-5.25404503	-1.13310131	4.12094	-11609.33538022	-10.71706024	-5.42110047	5.29596	-11613.03412007	-2415831.55024024	-2415835.23129896	-2415835.19548955	-11609.23178687	48.75	3.92	-0.642913	-5.19448	-5.35156	0.15708	3.69874	4-fluorophenylmethylammonium	53	organic_molecule_charge_1_sp_lt2_sc5_fhi-aims/053/geometry.xyz	organic_molecule_charge_1_sp_lt2_sc5_fhi-aims/053/geometry.in	passivated_pvk_sp_hse06_lt2_fhi-aims/053/geometry.xyz	passivated_pvk_sp_hse06_lt2_fhi-aims/053/geometry.in	7	1	9	0	0	0	0	0	1	0	3.6393780560264	119.9472809881486	18	2	1	1	1.7030229936860328	-0.3515185850628006	-0.6297305722560043	0.0171125330498342
54	1	0	0	-2440373.23292349	-4.88282757	-3.11035713	1.77247	-24532.8340566	-7.6044016	-5.85073539	1.75367	-24537.06748665	-2415831.55024024	-2415835.23129896	-2415835.17697056	-24532.66002566	48.88	3.98	-0.666001	-4.6152	-5.39593	0.78073	4.23343	Pyrene-O-ethylammonium	54	organic_molecule_charge_1_sp_lt2_sc5_fhi-aims/054/geometry.xyz	organic_molecule_charge_1_sp_lt2_sc5_fhi-aims/054/geometry.in	passivated_pvk_sp_hse06_lt2_fhi-aims/054/geometry.xyz	passivated_pvk_sp_hse06_lt2_fhi-aims/054/geometry.in	20	1	16	1	0	0	0	0	0	0	5.307097344173389	261.72156759937053	38	10	2	2	2.8706946673613043	6.026816657063626	0.8103509614103555	-0.1590626225473587
55	1	0	0	-2437311.12202703	-5.24655671	-1.28124052	3.96532	-21470.68768697	-10.32574947	-5.47329231	4.85246	-21474.46802894	-2415831.55024024	-2415835.23129896	-2415835.19915914	-21470.56532251	48.61	3.95	-0.641686	-5.10376	-5.35755	0.25379	3.78034	4-chlorophenylmethylammonium	55	organic_molecule_charge_1_sp_lt2_sc5_fhi-aims/055/geometry.xyz	organic_molecule_charge_1_sp_lt2_sc5_fhi-aims/055/geometry.in	passivated_pvk_sp_hse06_lt2_fhi-aims/055/geometry.xyz	passivated_pvk_sp_hse06_lt2_fhi-aims/055/geometry.in	7	1	9	0	0	0	0	0	0	1	3.833467744148697	129.04705501548327	18	8	7	7	2.124152021551624	0.026700711424435	-0.8975245008641567	0.0201408032806688
56	1	0	0	-2496134.37835604	-5.23931523	-1.32057356	3.91874	-80293.9537926	-10.0564508	-5.46167978	4.59477	-80297.73939308	-2415831.55024024	-2415835.23129896	-2415835.19884971	-80293.84365072	48.54	3.97	-0.637315	-5.08872	-5.33586	0.24714	3.7856	4-bromophenylmethylammonium	56	organic_molecule_charge_1_sp_lt2_sc5_fhi-aims/056/geometry.xyz	organic_molecule_charge_1_sp_lt2_sc5_fhi-aims/056/geometry.in	passivated_pvk_sp_hse06_lt2_fhi-aims/056/geometry.xyz	passivated_pvk_sp_hse06_lt2_fhi-aims/056/geometry.in	7	1	9	0	1	0	0	0	0	0	3.9148997075879866	133.35299493849848	18	5	1	1	2.137331507224764	0.1831038228888855	-0.9907233903832684	0.0495961659955659
57	1	0	0	-2621323.39427635	-5.24976685	-1.29566309	3.9541	-205482.95824533	-9.54618831	-5.44677958	4.09941	-205486.75508439	-2415831.55024024	-2415835.23129896	-2415835.19179701	-205482.85704387	48.61	3.96	-0.650605	-5.08895	-5.34544	0.25649	3.79684	4-iodophenylmethylammonium	57	organic_molecule_charge_1_sp_lt2_sc5_fhi-aims/057/geometry.xyz	organic_molecule_charge_1_sp_lt2_sc5_fhi-aims/057/geometry.in	passivated_pvk_sp_hse06_lt2_fhi-aims/057/geometry.xyz	passivated_pvk_sp_hse06_lt2_fhi-aims/057/geometry.in	7	1	9	0	0	1	0	0	0	0	4.033053529296692	139.74974469291195	18	6	1	1	2.3141329814069427	0.634719450107991	-0.8711465422582175	-0.0871706492027202
58	1	0	0	-2424877.52346764	-5.19785494	-0.80283938	4.39502	-9037.13409573	-11.15509066	-5.2161285	5.93896	-9040.60656945	-2415831.55024024	-2415835.23129896	-2415835.2130601	-9037.043017	48.52	4.0	-0.637666	-5.36666	-5.26739	-0.09927	3.47247	Heptylammonium	58	organic_molecule_charge_1_sp_lt2_sc5_fhi-aims/058/geometry.xyz	organic_molecule_charge_1_sp_lt2_sc5_fhi-aims/058/geometry.in	passivated_pvk_sp_hse06_lt2_fhi-aims/058/geometry.xyz	passivated_pvk_sp_hse06_lt2_fhi-aims/058/geometry.in	7	1	18	0	0	0	0	0	0	0	4.68334298266145	143.9137171462916	26	2	1	1	0.5499826574750113	0.0348552344409819	-1.208509953324841	0.4692477360165645
59	1	0	0	-2419933.33957371	-5.23622632	-1.38952899	3.8467	-4093.1750355	-13.95048217	-6.71522424	7.23526	-4097.1354738	-2415831.55024024	-2415835.23129896	-2415835.17997383	-4092.93522875	48.94	4.06	-0.599085	-4.65386	-5.22437	0.57051	3.96044	Formamidinuim	59	organic_molecule_charge_1_sp_lt2_sc5_fhi-aims/059/geometry.xyz	organic_molecule_charge_1_sp_lt2_sc5_fhi-aims/059/geometry.in	passivated_pvk_sp_hse06_lt2_fhi-aims/059/geometry.xyz	passivated_pvk_sp_hse06_lt2_fhi-aims/059/geometry.in	1	2	5	0	0	0	0	0	0	0	2.023123395621297	48.09157130335166	8	7	4	4	2.59420748943926	-2.1510645943708764	2.173807407719661	-0.6075158087713601
60	1	0	0	-2421600.70136828	-5.19880705	-0.81369527	4.38511	-5760.30479557	-11.97347401	-5.18963713	6.78384	-5763.73674615	-2415831.55024024	-2415835.23129896	-2415835.20903231	-5760.1827503	48.6	3.98	-0.622728	-5.41438	-5.30959	-0.10479	3.43195	4-amino-1-butyne protonated	60	organic_molecule_charge_1_sp_lt2_sc5_fhi-aims/060/geometry.xyz	organic_molecule_charge_1_sp_lt2_sc5_fhi-aims/060/geometry.in	passivated_pvk_sp_hse06_lt2_fhi-aims/060/geometry.xyz	passivated_pvk_sp_hse06_lt2_fhi-aims/060/geometry.in	4	1	8	0	0	0	0	0	0	0	2.7401690279649267	81.86938601656556	13	1	1	1	0.9067946480823142	-1.7670275299234974	-0.3747302397387731	0.0598688401212383
61	1	0	0	-2814788.96138093	-5.28947672	-1.79167281	3.4978	-398948.38308076	-9.45268213	-5.42086466	4.03182	-398952.10335258	-2415831.55024024	-2415835.23129896	-2415835.18915337	-398948.28226166	48.57	3.98	-0.646331	-5.30779	-5.48997	0.18218	3.72027	4-amino-1,2-diiodo-1-butene protonated	61	organic_molecule_charge_1_sp_lt2_sc5_fhi-aims/061/geometry.xyz	organic_molecule_charge_1_sp_lt2_sc5_fhi-aims/061/geometry.in	passivated_pvk_sp_hse06_lt2_fhi-aims/061/geometry.xyz	passivated_pvk_sp_hse06_lt2_fhi-aims/061/geometry.in	4	1	8	0	0	2	0	0	0	0	3.7428345645205856	136.64737497792842	15	6	12	12	2.9802782274465627	0.6282242070065261	-0.7891073010458957	-0.3650657333431035
62	1	0	0	-2422232.11348411	-5.23913732	-0.85919904	4.37994	-6391.54240952	-14.50668163	-5.56458688	8.94209	-6395.24914509	-2415831.55024024	-2415835.23129896	-2415835.19476696	-6391.40818429	48.65	3.97	-0.622016	-5.3141	-5.51053	0.19643	3.70674	2-fluoroethylammonium	62	organic_molecule_charge_1_sp_lt2_sc5_fhi-aims/062/geometry.xyz	organic_molecule_charge_1_sp_lt2_sc5_fhi-aims/062/geometry.in	passivated_pvk_sp_hse06_lt2_fhi-aims/062/geometry.xyz	passivated_pvk_sp_hse06_lt2_fhi-aims/062/geometry.in	2	1	7	0	0	0	0	0	1	0	2.112512848689565	64.65225057936176	11	1	3	3	1.3081902911735817	-3.0001866800097856	0.2036568595126374	-0.5005888376976644
63	1	0	0	-2424844.85774853	-5.16948978	-0.78024985	4.38924	-9004.5821083	-11.92614953	-5.01417531	6.91197	-9007.90188244	-2415831.55024024	-2415835.23129896	-2415835.21207983	-9004.49811278	48.65	3.97	-0.603723	-5.40563	-5.14756	-0.25807	3.31977	Cycloheptylammonium	63	organic_molecule_charge_1_sp_lt2_sc5_fhi-aims/063/geometry.xyz	organic_molecule_charge_1_sp_lt2_sc5_fhi-aims/063/geometry.in	passivated_pvk_sp_hse06_lt2_fhi-aims/063/geometry.xyz	passivated_pvk_sp_hse06_lt2_fhi-aims/063/geometry.in	7	1	16	0	0	0	0	0	0	0	3.139459482014101	132.8397075677817	24	2	1	1	0.0795753772748862	-0.8375539736352813	-0.5374561940712359	0.4008442931599006
64	1	0	0	-2425914.42439457	-5.18889924	-0.79177051	4.39713	-10074.13258479	-11.45208551	-4.96087198	6.49121	-10077.4133717	-2415831.55024024	-2415835.23129896	-2415835.2174716	-10074.05846337	48.7	3.96	-0.627818	-5.46078	-5.14846	-0.31232	3.28079	Cyclooctylammonium	64	organic_molecule_charge_1_sp_lt2_sc5_fhi-aims/064/geometry.xyz	organic_molecule_charge_1_sp_lt2_sc5_fhi-aims/064/geometry.in	passivated_pvk_sp_hse06_lt2_fhi-aims/064/geometry.xyz	passivated_pvk_sp_hse06_lt2_fhi-aims/064/geometry.in	8	1	18	0	0	0	0	0	0	0	3.4323077124709043	150.0100836535299	27	2	1	1	0.0398027744375793	-0.4164477430963654	-0.9211682417507656	0.5774600334827713
65	1	0	0	-2426885.82300022	-5.21439941	-0.81274238	4.40166	-11045.42714326	-9.34236412	-5.32936977	4.01299	-11049.01350223	-2415831.55024024	-2415835.23129896	-2415835.20463447	-11045.32390508	48.64	3.96	-0.633272	-5.25926	-5.29446	0.0352	3.58636	Phenylpropylammonium	65	organic_molecule_charge_1_sp_lt2_sc5_fhi-aims/065/geometry.xyz	organic_molecule_charge_1_sp_lt2_sc5_fhi-aims/065/geometry.in	passivated_pvk_sp_hse06_lt2_fhi-aims/065/geometry.xyz	passivated_pvk_sp_hse06_lt2_fhi-aims/065/geometry.in	9	1	14	0	0	0	0	0	0	0	4.737210987741443	148.88316746210688	24	2	1	1	1.1191210935046425	0.7272652316395539	-1.3562513077183411	0.536965447201126
66	1	0	0	-2427955.56926741	-5.23618337	-0.83807142	4.39811	-12115.13900456	-8.9785541	-5.32238899	3.65617	-12118.71793326	-2415831.55024024	-2415835.23129896	-2415835.19766749	-12115.05878963	48.77	3.91	-0.62899	-5.30109	-5.31281	0.01172	3.57893	Phenylbutylammonium	66	organic_molecule_charge_1_sp_lt2_sc5_fhi-aims/066/geometry.xyz	organic_molecule_charge_1_sp_lt2_sc5_fhi-aims/066/geometry.in	passivated_pvk_sp_hse06_lt2_fhi-aims/066/geometry.xyz	passivated_pvk_sp_hse06_lt2_fhi-aims/066/geometry.in	10	1	16	0	0	0	0	0	0	0	5.166911431760032	165.74976965921215	27	2	1	1	1.021976657207025	1.1701246301265753	-1.523792413044858	0.7086255623827092
67	1	0	0	-2433519.33788172	-5.19887539	-1.0547038	4.14417	-17678.96509242	-10.45452687	-5.36994808	5.08458	-17682.6046692	-2415831.55024024	-2415835.23129896	-2415835.21051302	-17678.87442152	48.51	3.98	-0.634014	-5.18297	-5.25295	0.06998	3.63958	2-(2-thienyl)methylaminium	67	organic_molecule_charge_1_sp_lt2_sc5_fhi-aims/067/geometry.xyz	organic_molecule_charge_1_sp_lt2_sc5_fhi-aims/067/geometry.in	passivated_pvk_sp_hse06_lt2_fhi-aims/067/geometry.xyz	passivated_pvk_sp_hse06_lt2_fhi-aims/067/geometry.in	5	1	8	0	0	0	1	0	0	0	3.1737795158631057	106.44969202501474	15	1	11	11	1.3765158469953789	-0.9761403381648696	-0.648845196482776	-1.9153105781240607
68	1	0	0	-2426656.9531338	-4.96322963	-3.03600277	1.92723	-10817.28516061	-10.68046679	-7.3370409	3.34343	-10822.48366793	-2415831.55024024	-2415835.23129896	-2415835.28161998	-10817.21142896	48.53	4.35	-0.540993	-2.91923	-4.46008	1.54085	5.19851	3-amidinopyridinium	68	organic_molecule_charge_1_sp_lt2_sc5_fhi-aims/068/geometry.xyz	organic_molecule_charge_1_sp_lt2_sc5_fhi-aims/068/geometry.in	passivated_pvk_sp_hse06_lt2_fhi-aims/068/geometry.xyz	passivated_pvk_sp_hse06_lt2_fhi-aims/068/geometry.in	6	3	8	0	0	0	0	0	0	0	3.512949622171374	115.29914571819016	17	4	4	4	4.807262629426635	2.950229346386604	5.198088235292459	-1.3206318848926413
69	1	0	0	-2428927.26337277	-5.18921027	-1.7390573	3.45015	-13086.99388062	-9.2437862	-5.32331825	3.92047	-13090.70741977	-2415831.55024024	-2415835.23129896	-2415835.20754819	-13086.89782403	48.57	3.97	-0.638164	-5.00571	-5.158	0.15229	3.71354	1-(2-naphthyl)- methanammonium	69	organic_molecule_charge_1_sp_lt2_sc5_fhi-aims/069/geometry.xyz	organic_molecule_charge_1_sp_lt2_sc5_fhi-aims/069/geometry.in	passivated_pvk_sp_hse06_lt2_fhi-aims/069/geometry.xyz	passivated_pvk_sp_hse06_lt2_fhi-aims/069/geometry.in	11	1	12	0	0	0	0	0	0	0	4.623162600775929	159.33236659489808	24	2	1	1	1.7616199728151536	1.8334662834980064	-0.4271518134552658	0.0864981524205462
70	1	0	0	-2429997.05932222	-5.24626419	-1.68862359	3.55764	-14156.63987528	-8.58449052	-5.23698042	3.34751	-14160.19433508	-2415831.55024024	-2415835.23129896	-2415835.19366674	-14156.55878497	48.71	3.92	-0.639552	-5.31475	-5.30687	-0.00788	3.55446	2-(2-naphthyl)- ethanammonium	70	organic_molecule_charge_1_sp_lt2_sc5_fhi-aims/070/geometry.xyz	organic_molecule_charge_1_sp_lt2_sc5_fhi-aims/070/geometry.in	passivated_pvk_sp_hse06_lt2_fhi-aims/070/geometry.xyz	passivated_pvk_sp_hse06_lt2_fhi-aims/070/geometry.in	12	1	14	0	0	0	0	0	0	0	5.138712889066411	176.06741678891717	27	2	1	1	1.5496249209759685	2.135310406329256	-1.080595479953384	0.4719213817836509
72	1	0	0	-2434184.63786175	-5.30665495	-1.34320761	3.96345	-18344.13854254	-8.1125415	-5.21672795	2.89581	-18347.673355	-2415831.55024024	-2415835.23129896	-2415835.18402042	-18343.9903853	48.63	3.99	-0.69823	-5.41427	-5.46346	0.04919	3.53481	Naphthalene-O-propylammonium	72	organic_molecule_charge_1_sp_lt2_sc5_fhi-aims/072/geometry.xyz	organic_molecule_charge_1_sp_lt2_sc5_fhi-aims/072/geometry.in	passivated_pvk_sp_hse06_lt2_fhi-aims/072/geometry.xyz	passivated_pvk_sp_hse06_lt2_fhi-aims/072/geometry.in	14	1	18	1	0	0	0	0	0	0	4.840584215933187	217.87400107580484	34	2	2	2	1.6023369935093943	2.5105478607156493	-2.243638416390132	0.8894178609715464
73	1	0	0	-2441443.33918675	-4.89534454	-3.08552729	1.80982	-25602.79041552	-7.92245431	-6.18578981	1.73666	-25607.3731903	-2415831.55024024	-2415835.23129896	-2415835.10121997	-25602.2505501	48.08	4.04	-0.661096	-4.41576	-5.98742	1.57166	4.58277	Pyrene-O-propylammonium	73	organic_molecule_charge_1_sp_lt2_sc5_fhi-aims/073/geometry.xyz	organic_molecule_charge_1_sp_lt2_sc5_fhi-aims/073/geometry.in	passivated_pvk_sp_hse06_lt2_fhi-aims/073/geometry.xyz	passivated_pvk_sp_hse06_lt2_fhi-aims/073/geometry.in	21	1	18	1	0	0	0	0	0	0	4.938475539980279	277.8720038137544	41	10	2	2	3.9724346790929808	6.321896723094532	0.110145640032562	-0.71807929866741
74	1	0	0	-2442512.64961239	-4.8983451	-3.11845966	1.77989	-26672.20796489	-6.88824481	-5.25526878	1.63298	-26676.14686866	-2415831.55024024	-2415835.23129896	-2415835.20243149	-26672.10317283	48.59	3.96	-0.638755	-4.9525	-5.34401	0.39151	3.9389	Pyrene-O-buthylammonium	74	organic_molecule_charge_1_sp_lt2_sc5_fhi-aims/074/geometry.xyz	organic_molecule_charge_1_sp_lt2_sc5_fhi-aims/074/geometry.in	passivated_pvk_sp_hse06_lt2_fhi-aims/074/geometry.xyz	passivated_pvk_sp_hse06_lt2_fhi-aims/074/geometry.in	22	1	20	1	0	0	0	0	0	0	6.615428910604304	296.5010092440272	44	10	2	2	2.0603277801591333	6.87503091249111	-0.0813331752473769	0.3675225530956045
76	1	0	0	-2430226.05042051	-5.19197526	-0.81672946	4.37525	-14385.67156624	-9.95053833	-5.18282431	4.76771	-14389.12547751	-2415831.55024024	-2415835.23129896	-2415835.21615603	-14385.58156888	48.4	4.04	-0.641651	-5.3747	-5.2527	-0.122	3.45391	n-dodecylammonium	76	organic_molecule_charge_1_sp_lt2_sc5_fhi-aims/076/geometry.xyz	organic_molecule_charge_1_sp_lt2_sc5_fhi-aims/076/geometry.in	passivated_pvk_sp_hse06_lt2_fhi-aims/076/geometry.xyz	passivated_pvk_sp_hse06_lt2_fhi-aims/076/geometry.in	12	1	28	0	0	0	0	0	0	0	6.561152968990835	228.2509005275897	41	2	1	1	0.0821387883830896	2.237867102137612	-2.199559729334129	0.9848247759452156
79	1	0	0	-2439332.30532963	-5.32801673	-1.53010006	3.79792	-23491.63725208	-10.29114783	-5.57787647	4.71327	-23495.48918165	-2415831.55024024	-2415835.23129896	-2415835.17300791	-23491.52418394	48.63	3.92	-0.659927	-5.26591	-5.60814	0.34223	3.85193	2,3,4,5,6-pentafluorophenethylammonium	79	organic_molecule_charge_1_sp_lt2_sc5_fhi-aims/079/geometry.xyz	organic_molecule_charge_1_sp_lt2_sc5_fhi-aims/079/geometry.in	passivated_pvk_sp_hse06_lt2_fhi-aims/079/geometry.xyz	passivated_pvk_sp_hse06_lt2_fhi-aims/079/geometry.in	8	1	7	0	0	0	0	0	5	0	4.2125339953294745	155.46028085015956	21	11	3	3	2.8419320348041865	0.1018444225946121	-1.2889938231331155	-0.2868209352987204
80	1	0	0	-2429997.17422441	-5.17938051	-1.58858315	3.5908	-14156.89387842	-9.17784718	-5.00077455	4.17707	-14160.2390934	-2415831.55024024	-2415835.23129896	-2415835.21847749	-14156.74390985	48.49	4.02	-0.636971	-5.38489	-5.21184	-0.17305	3.34521	2-naphthyleneethylammonium	80	organic_molecule_charge_1_sp_lt2_sc5_fhi-aims/080/geometry.xyz	organic_molecule_charge_1_sp_lt2_sc5_fhi-aims/080/geometry.in	passivated_pvk_sp_hse06_lt2_fhi-aims/080/geometry.xyz	passivated_pvk_sp_hse06_lt2_fhi-aims/080/geometry.in	12	1	14	0	0	0	0	0	0	0	4.662476322805216	175.21224099338122	27	2	1	1	1.0279179939951664	1.75127300214518	-1.0335483891089128	0.4879732617287695
81	1	0	0	-2420598.8111864	-5.20254443	-0.79758497	4.40496	-4758.37593268	-14.48194809	-5.28432993	9.19762	-4761.88028676	-2415831.55024024	-2415835.23129896	-2415835.21028156	-4758.29907147	48.56	3.98	-0.630129	-5.38066	-5.30183	-0.07883	3.50435	isopropylammonium	81	organic_molecule_charge_1_sp_lt2_sc5_fhi-aims/081/geometry.xyz	organic_molecule_charge_1_sp_lt2_sc5_fhi-aims/081/geometry.in	passivated_pvk_sp_hse06_lt2_fhi-aims/081/geometry.xyz	passivated_pvk_sp_hse06_lt2_fhi-aims/081/geometry.in	3	1	10	0	0	0	0	0	0	0	2.1793328740986886	76.79910161122969	14	1	1	1	0.5943292164637172	-2.725455502771909	0.0767732622958022	-0.2342752956762192
82	1	0	0	-2421577.21985002	-5.35069181	-1.03034923	4.32034	-5736.80331161	-12.75931449	-5.17994326	7.57937	-5740.19558467	-2415831.55024024	-2415835.23129896	-2415835.15870796	-5736.3057134	48.77	4.03	-0.702142	-5.47403	-5.75543	0.2814	3.39227	2-hydroxyethylammonium	82	organic_molecule_charge_1_sp_lt2_sc5_fhi-aims/082/geometry.xyz	organic_molecule_charge_1_sp_lt2_sc5_fhi-aims/082/geometry.in	passivated_pvk_sp_hse06_lt2_fhi-aims/082/geometry.xyz	passivated_pvk_sp_hse06_lt2_fhi-aims/082/geometry.in	2	1	8	1	0	0	0	0	0	0	2.1776413677112907	67.63646888111089	12	1	2	2	1.7496821637812443	-2.344684815593717	-0.7564499950150918	0.0170752693760014
83	1	0	0	-2432093.58650306	-5.23487265	-0.86756731	4.36731	-16253.04344043	-12.86532547	-5.38761586	7.47771	-16256.63635591	-2415831.55024024	-2415835.23129896	-2415835.19235799	-16252.92084662	48.55	4.03	-0.617844	-5.39991	-5.4733	0.07339	3.59292	2‐chloroethylammonium	83	organic_molecule_charge_1_sp_lt2_sc5_fhi-aims/083/geometry.xyz	organic_molecule_charge_1_sp_lt2_sc5_fhi-aims/083/geometry.in	passivated_pvk_sp_hse06_lt2_fhi-aims/083/geometry.xyz	passivated_pvk_sp_hse06_lt2_fhi-aims/083/geometry.in	2	1	7	0	0	0	0	0	0	1	2.1101882637723346	73.4306572953674	11	8	13	13	1.4885002685153994	-2.5518229131060965	-0.4637841211429577	-0.1739762798108844
84	1	0	0	-2425881.39234374	-5.22803128	-0.87804195	4.34999	-10041.01860906	-9.71368801	-5.24331208	4.47038	-10044.52776634	-2415831.55024024	-2415835.23129896	-2415835.19409816	-10040.94359183	48.92	3.96	-0.634461	-5.31434	-5.25465	-0.05969	3.50916	2-(1-cyclohexenyl)ethylammonium	84	organic_molecule_charge_1_sp_lt2_sc5_fhi-aims/084/geometry.xyz	organic_molecule_charge_1_sp_lt2_sc5_fhi-aims/084/geometry.in	passivated_pvk_sp_hse06_lt2_fhi-aims/084/geometry.xyz	passivated_pvk_sp_hse06_lt2_fhi-aims/084/geometry.in	8	1	16	0	0	0	0	0	0	0	4.098188173678797	143.94791129633072	25	2	1	1	0.8497094501313184	0.3408586350044794	-1.0144115450985407	0.5962519608907552
85	0	0	1	-2429970.75614401	-5.01700246	-0.6221718	4.39483	-14130.85557492	-13.81231683	-5.0731894	8.73913	-14133.73918564	-2415831.55024024	-2415835.23129896	-2415835.25744867	-14130.819408	48.6	3.9	-0.54736	-5.46672	-4.67929	-0.78743	2.88361	trimethylsulfonium	85	organic_molecule_charge_1_sp_lt2_sc5_fhi-aims/085/geometry.xyz	organic_molecule_charge_1_sp_lt2_sc5_fhi-aims/085/geometry.in	passivated_pvk_sp_hse06_lt2_fhi-aims/085/geometry.xyz	passivated_pvk_sp_hse06_lt2_fhi-aims/085/geometry.in	3	0	9	0	0	0	1	0	0	0	2.310494883465499	83.72792428281194	13	12	9	9	-2.448442302771403	-3.191227646374101	-0.3727159173880613	-6.953411482405151
86	1	0	0	-2424935.71406133	-5.36820073	-1.02849528	4.33971	-9094.89642136	-14.59400578	-5.85489502	8.73911	-9098.86803071	-2415831.55024024	-2415835.23129896	-2415835.14312798	-9094.74009723	48.98	3.92	-0.67248	-5.29579	-5.83084	0.53505	3.97161	2,2-difluoroethylammonium	86	organic_molecule_charge_1_sp_lt2_sc5_fhi-aims/086/geometry.xyz	organic_molecule_charge_1_sp_lt2_sc5_fhi-aims/086/geometry.in	passivated_pvk_sp_hse06_lt2_fhi-aims/086/geometry.xyz	passivated_pvk_sp_hse06_lt2_fhi-aims/086/geometry.in	2	1	6	0	0	0	0	0	2	0	2.197273233230508	69.37891306416536	11	11	3	3	2.261733926149047	-3.082462453646364	-0.0871917219998314	-0.6645286865493664
87	1	0	0	-2427639.46283113	-5.35072545	-0.99431264	4.35641	-11798.63184341	-15.79592509	-5.91483224	9.88109	-11802.65478185	-2415831.55024024	-2415835.23129896	-2415835.15058691	-11798.48060079	48.92	3.95	-0.668333	-5.25781	-5.83164	0.57383	4.02294	2,2,2-trifluoroethylammonium	87	organic_molecule_charge_1_sp_lt2_sc5_fhi-aims/087/geometry.xyz	organic_molecule_charge_1_sp_lt2_sc5_fhi-aims/087/geometry.in	passivated_pvk_sp_hse06_lt2_fhi-aims/087/geometry.xyz	passivated_pvk_sp_hse06_lt2_fhi-aims/087/geometry.in	2	1	5	0	0	0	0	0	3	0	2.2199066510033143	74.08807474491178	11	11	3	3	2.2061533863677223	-3.502792778099975	0.0867737782753505	-0.8574553888839975
88	1	0	0	-2436241.30710822	-5.33549113	-1.42258621	3.9129	-20400.6925456	-10.84119301	-5.50153205	5.33966	-20404.30945915	-2415831.55024024	-2415835.23129896	-2415835.16448853	-20400.58157754	48.84	3.93	-0.67858	-5.44741	-5.56104	0.11363	3.61691	p-Chloroanilinium	88	organic_molecule_charge_1_sp_lt2_sc5_fhi-aims/088/geometry.xyz	organic_molecule_charge_1_sp_lt2_sc5_fhi-aims/088/geometry.in	passivated_pvk_sp_hse06_lt2_fhi-aims/088/geometry.xyz	passivated_pvk_sp_hse06_lt2_fhi-aims/088/geometry.in	6	1	7	0	0	0	0	0	0	1	3.203757464839723	111.9185471845529	15	8	7	7	2.2787115369647424	-0.7580175442360794	-1.0750860826028668	0.0588283485985706
89	1	0	0	-2426885.96436026	-5.25691341	-0.90621384	4.3507	-11045.57408961	-9.46579496	-5.25020996	4.21558	-11049.10472894	-2415831.55024024	-2415835.23129896	-2415835.17086387	-11045.49309773	49.02	3.92	-0.640978	-5.30939	-5.3004	-0.00899	3.53064	p-methylphenylethylammonium	89	organic_molecule_charge_1_sp_lt2_sc5_fhi-aims/089/geometry.xyz	organic_molecule_charge_1_sp_lt2_sc5_fhi-aims/089/geometry.in	passivated_pvk_sp_hse06_lt2_fhi-aims/089/geometry.xyz	passivated_pvk_sp_hse06_lt2_fhi-aims/089/geometry.in	9	1	14	0	0	0	0	0	0	0	4.567225833699436	148.71050392296362	24	2	1	1	1.0057266559640323	0.5688790569781774	-1.1307771662213686	0.6536206529456562
90	1	0	0	-2497204.36120768	-5.21086711	-0.95050767	4.26036	-81363.85423826	-9.85970239	-5.04650876	4.81319	-81367.2928561	-2415831.55024024	-2415835.23129896	-2415835.18156921	-81363.71130438	47.97	3.99	-0.677498	-5.51811	-5.46833	-0.04978	3.43862	p-bromphenylethylammonium	90	organic_molecule_charge_1_sp_lt2_sc5_fhi-aims/090/geometry.xyz	organic_molecule_charge_1_sp_lt2_sc5_fhi-aims/090/geometry.in	passivated_pvk_sp_hse06_lt2_fhi-aims/090/geometry.xyz	passivated_pvk_sp_hse06_lt2_fhi-aims/090/geometry.in	8	1	11	0	1	0	0	0	0	0	3.9605386246777408	149.32928706935525	21	5	1	1	1.623867721930773	-0.0075195471053579	-2.459199457144768	0.3958111004691352
91	1	0	0	-2438381.02804554	-5.26889603	-0.97657239	4.29232	-22540.58589282	-10.08944749	-5.06111694	5.02833	-22544.02779777	-2415831.55024024	-2415835.23129896	-2415835.18190734	-22540.43699194	48.86	4.01	-0.66425	-5.45001	-5.40915	-0.04086	3.4419	p-chlorophenylethylammonium	91	organic_molecule_charge_1_sp_lt2_sc5_fhi-aims/091/geometry.xyz	organic_molecule_charge_1_sp_lt2_sc5_fhi-aims/091/geometry.in	passivated_pvk_sp_hse06_lt2_fhi-aims/091/geometry.xyz	passivated_pvk_sp_hse06_lt2_fhi-aims/091/geometry.in	8	1	11	0	0	0	0	0	0	1	3.880069512071852	144.98890023603016	21	8	7	7	1.30565721165598	-0.2172657476702532	-1.5590439926177186	0.5962057684227635
92	1	0	0	-2429963.95771015	-5.24565519	-1.63674625	3.60891	-14123.54435467	-9.35439828	-5.21241096	4.14199	-14127.07635518	-2415831.55024024	-2415835.23129896	-2415835.19689947	-14123.44674643	48.6	3.94	-0.662438	-5.33111	-5.31406	-0.01705	3.532	p-biphenylamine	92	organic_molecule_charge_1_sp_lt2_sc5_fhi-aims/092/geometry.xyz	organic_molecule_charge_1_sp_lt2_sc5_fhi-aims/092/geometry.in	passivated_pvk_sp_hse06_lt2_fhi-aims/092/geometry.xyz	passivated_pvk_sp_hse06_lt2_fhi-aims/092/geometry.in	12	1	12	0	0	0	0	0	0	0	5.036790767237458	169.9155811895251	25	2	1	1	1.5441227378266085	1.7143310438522603	-1.1444107646318125	0.3693147632726731
93	1	0	0	-2420564.9749195	-5.22691038	-0.87055905	4.35635	-4724.52777426	-12.16520281	-5.72528177	6.43992	-4728.35757186	-2415831.55024024	-2415835.23129896	-2415835.19228362	-4724.44510274	48.79	3.98	-0.6262	-5.06711	-5.33753	0.27042	3.8298	allyammonium	93	organic_molecule_charge_1_sp_lt2_sc5_fhi-aims/093/geometry.xyz	organic_molecule_charge_1_sp_lt2_sc5_fhi-aims/093/geometry.in	passivated_pvk_sp_hse06_lt2_fhi-aims/093/geometry.xyz	passivated_pvk_sp_hse06_lt2_fhi-aims/093/geometry.in	3	1	8	0	0	0	0	0	0	0	2.6567718427806324	71.2507991320254	12	1	1	1	1.6252218215235297	-1.7166053997145054	0.1582441140772878	-0.2933031393331906
94	1	0	0	-2429182.08607668	-5.15314683	-0.78304195	4.3701	-13341.82493554	-12.67554806	-4.84185445	7.83369	-13345.00094935	-2415831.55024024	-2415835.23129896	-2415835.21103592	-13341.70187012	48.58	4.02	-0.59913	-5.53489	-5.17317	-0.36172	3.17601	3,3‐difluorocyclohexylammonium	94	organic_molecule_charge_1_sp_lt2_sc5_fhi-aims/094/geometry.xyz	organic_molecule_charge_1_sp_lt2_sc5_fhi-aims/094/geometry.in	passivated_pvk_sp_hse06_lt2_fhi-aims/094/geometry.xyz	passivated_pvk_sp_hse06_lt2_fhi-aims/094/geometry.in	6	1	12	0	0	0	0	0	2	0	2.78964977158769	124.99011903001023	21	1	3	3	0.0809405232904245	-1.6746162863595802	-0.5086285971295348	0.2487709710756234
95	1	0	0	-2440464.63988705	-4.99567471	-3.20576767	1.78991	-24624.23906739	-6.92079445	-5.3066985	1.6141	-24628.23434013	-2415831.55024024	-2415835.23129896	-2415835.17502839	-24624.14040293	48.86	3.96	-0.617134	-4.85531	-5.32446	0.46915	3.99527	pyrene-butylammonium	95	organic_molecule_charge_1_sp_lt2_sc5_fhi-aims/095/geometry.xyz	organic_molecule_charge_1_sp_lt2_sc5_fhi-aims/095/geometry.in	passivated_pvk_sp_hse06_lt2_fhi-aims/095/geometry.xyz	passivated_pvk_sp_hse06_lt2_fhi-aims/095/geometry.in	22	1	20	0	0	0	0	0	0	0	6.330512912530093	287.2253510848721	43	10	1	1	2.0900579520904667	6.546212608171616	0.2696792937563695	0.2081909465573379
96	1	0	0	-2438381.02104061	-5.24992539	-1.14211912	4.10781	-22540.5930191	-10.2287939	-5.18528485	5.04351	-22544.12709951	-2415831.55024024	-2415835.23129896	-2415835.19828309	-22540.47982499	48.45	3.98	-0.667176	-5.3437	-5.34293	-0.00077	3.53408	R/S/rac-1-(4-chlorophenyl)ethylammonium	96	organic_molecule_charge_1_sp_lt2_sc5_fhi-aims/096/geometry.xyz	organic_molecule_charge_1_sp_lt2_sc5_fhi-aims/096/geometry.in	passivated_pvk_sp_hse06_lt2_fhi-aims/096/geometry.xyz	passivated_pvk_sp_hse06_lt2_fhi-aims/096/geometry.in	8	1	11	0	0	0	0	0	0	1	3.967453294618161	145.8614244902466	21	8	7	7	1.6463685830472106	0.0612762369978239	-1.6093905666068418	0.3169630191890876
97	1	0	0	-2425816.21106447	-5.19168184	-0.89756468	4.29412	-9975.90879944	-10.67141363	-5.06484267	5.60657	-9979.30064145	-2415831.55024024	-2415835.23129896	-2415835.20814213	-9975.8214477	48.61	3.96	-0.645835	-5.36018	-5.18147	-0.17871	3.39184	R/S/1-phenylethylammonium	97	organic_molecule_charge_1_sp_lt2_sc5_fhi-aims/097/geometry.xyz	organic_molecule_charge_1_sp_lt2_sc5_fhi-aims/097/geometry.in	passivated_pvk_sp_hse06_lt2_fhi-aims/097/geometry.xyz	passivated_pvk_sp_hse06_lt2_fhi-aims/097/geometry.in	8	1	12	0	0	0	0	0	0	0	3.658638026261617	131.9987503405297	21	2	1	1	0.7399617844282791	-0.257603329801282	-0.9448688778155614	0.4000501287397435
98	1	0	0	-2432365.52971976	-5.21398189	-0.8116504	4.40233	-16525.14865334	-9.43143405	-5.30242486	4.12901	-16528.69377301	-2415831.55024024	-2415835.23129896	-2415835.19945895	-16525.0602156	48.66	3.94	-0.632369	-5.28571	-5.27005	-0.01566	3.54512	Tetradecan-1-aminium	98	organic_molecule_charge_1_sp_lt2_sc5_fhi-aims/098/geometry.xyz	organic_molecule_charge_1_sp_lt2_sc5_fhi-aims/098/geometry.in	passivated_pvk_sp_hse06_lt2_fhi-aims/098/geometry.xyz	passivated_pvk_sp_hse06_lt2_fhi-aims/098/geometry.in	14	1	32	0	0	0	0	0	0	0	8.957514843238972	262.35815310108654	47	2	1	1	-0.0644620969290021	3.579971457759656	-2.513072441694697	1.3223709902480285
99	1	0	0	-2434504.87003607	-5.20170312	-0.79474671	4.40696	-18664.50465012	-9.41351203	-5.26957463	4.14394	-18668.02864009	-2415831.55024024	-2415835.23129896	-2415835.20676576	-18664.41794456	48.61	3.96	-0.621943	-5.29116	-5.24533	-0.04583	3.52399	Hexadecylammonium	99	organic_molecule_charge_1_sp_lt2_sc5_fhi-aims/099/geometry.xyz	organic_molecule_charge_1_sp_lt2_sc5_fhi-aims/099/geometry.in	passivated_pvk_sp_hse06_lt2_fhi-aims/099/geometry.xyz	passivated_pvk_sp_hse06_lt2_fhi-aims/099/geometry.in	16	1	36	0	0	0	0	0	0	0	8.228123546857963	295.89923860088487	53	2	1	1	-0.3610505845912531	3.892708034561226	-2.593795677951275	1.3935199251087749
100	1	0	0	-2421666.99720869	-4.86319586	-0.60861	4.25459	-5827.643401	-15.59912998	-4.36244259	11.2367	-5830.27786628	-2415831.55024024	-2415835.23129896	-2415835.33792556	-5827.64142058	49.05	5.33	-0.437797	-5.1691	-4.01786	-1.15124	2.63447	Tetrametilamônio	100	organic_molecule_charge_1_sp_lt2_sc5_fhi-aims/100/geometry.xyz	organic_molecule_charge_1_sp_lt2_sc5_fhi-aims/100/geometry.in	passivated_pvk_sp_hse06_lt2_fhi-aims/100/geometry.xyz	passivated_pvk_sp_hse06_lt2_fhi-aims/100/geometry.in	4	1	12	0	0	0	0	0	0	0	2.115278523730445	94.18555030920696	17	3	1	1	-3.460044952401784	-2.609360080941183	3.2701090592290063	0.5430530212908432
101	1	0	0	-2425946.05637126	-4.7976343	-0.42049772	4.37714	-10106.83879005	-13.42822024	-3.45046918	9.97775	-10108.87848578	-2415831.55024024	-2415835.23129896	-2415835.31413213	-10106.82645756	48.72	5.7	-0.500802	-5.62765	-3.91578	-1.71187	2.0397	Tetraetilamônio	101	organic_molecule_charge_1_sp_lt2_sc5_fhi-aims/101/geometry.xyz	organic_molecule_charge_1_sp_lt2_sc5_fhi-aims/101/geometry.in	passivated_pvk_sp_hse06_lt2_fhi-aims/101/geometry.xyz	passivated_pvk_sp_hse06_lt2_fhi-aims/101/geometry.in	8	1	20	0	0	0	0	0	0	0	3.0570277064293188	160.82349376143046	29	3	1	1	-4.726588682537397	-1.1018319508357148	1.5253456373983416	1.5428085451394402
102	1	0	0	-2430224.76508525	-4.77326253	-0.46761782	4.30564	-14385.62694866	-12.51707932	-3.25825468	9.25882	-14387.55518056	-2415831.55024024	-2415835.23129896	-2415835.30748281	-14385.61264594	48.93	5.84	-0.518816	-5.65966	-3.84496	-1.8147	1.92823	Tetrapropilamônio	102	organic_molecule_charge_1_sp_lt2_sc5_fhi-aims/102/geometry.xyz	organic_molecule_charge_1_sp_lt2_sc5_fhi-aims/102/geometry.in	passivated_pvk_sp_hse06_lt2_fhi-aims/102/geometry.xyz	passivated_pvk_sp_hse06_lt2_fhi-aims/102/geometry.in	12	1	28	0	0	0	0	0	0	0	4.223555964061119	227.85196994440213	41	3	1	1	-5.414757287659022	0.5172213025891089	1.0503966276545214	2.091235314103031
103	1	0	0	-2434503.8192876	-4.78740448	-0.46284073	4.32456	-18664.62671487	-11.91284668	-3.17307533	8.73977	-18666.51922353	-2415831.55024024	-2415835.23129896	-2415835.33712202	-18664.58614484	48.73	5.92	-0.597393	-5.74982	-3.89602	-1.8538	1.89251	Tetrabutilamônio	103	organic_molecule_charge_1_sp_lt2_sc5_fhi-aims/103/geometry.xyz	organic_molecule_charge_1_sp_lt2_sc5_fhi-aims/103/geometry.in	passivated_pvk_sp_hse06_lt2_fhi-aims/103/geometry.xyz	passivated_pvk_sp_hse06_lt2_fhi-aims/103/geometry.in	16	1	36	0	0	0	0	0	0	0	5.371323252109368	295.14758179993083	53	3	1	1	-5.6032743599798485	1.9798894382141383	-0.2442744610687072	2.467443471238718
104	1	0	0	-2422736.75585332	-4.8206686	-0.52670621	4.29396	-6897.46195808	-14.17959102	-4.08734083	10.0923	-6899.92197076	-2415831.55024024	-2415835.23129896	-2415835.3315129	-6897.45962382	48.75	5.34	-0.434174	-5.28364	-3.96472	-1.31892	2.46001	Trimetiletilamônio	104	organic_molecule_charge_1_sp_lt2_sc5_fhi-aims/104/geometry.xyz	organic_molecule_charge_1_sp_lt2_sc5_fhi-aims/104/geometry.in	passivated_pvk_sp_hse06_lt2_fhi-aims/104/geometry.xyz	passivated_pvk_sp_hse06_lt2_fhi-aims/104/geometry.in	5	1	14	0	0	0	0	0	0	0	2.757641474877672	110.85606866879702	20	3	1	1	-3.687984259750313	-1.8304522762430395	2.557742194011193	0.8432030354921933
105	1	0	0	-2423806.50504847	-4.83050472	-0.51515831	4.31535	-7967.25916817	-13.95932852	-3.8682056	10.0911	-7969.59376484	-2415831.55024024	-2415835.23129896	-2415835.31806469	-7967.24266494	48.95	5.54	-0.478919	-5.36104	-3.94432	-1.41672	2.3346	Dimetildietilamônio	105	organic_molecule_charge_1_sp_lt2_sc5_fhi-aims/105/geometry.xyz	organic_molecule_charge_1_sp_lt2_sc5_fhi-aims/105/geometry.in	passivated_pvk_sp_hse06_lt2_fhi-aims/105/geometry.xyz	passivated_pvk_sp_hse06_lt2_fhi-aims/105/geometry.in	6	1	16	0	0	0	0	0	0	0	3.3437423016076244	127.55706751467196	23	3	1	1	-4.050566541068396	-1.4706833935432526	2.2621610739616083	1.1636976918295183
106	1	0	0	-2424876.24632846	-4.83049038	-0.45191015	4.37858	-9036.947887	-13.50045443	-3.70936708	9.79109	-9039.16395145	-2415831.55024024	-2415835.23129896	-2415835.33194081	-9036.94323131	48.93	5.39	-0.465629	-5.53214	-3.97116	-1.56098	2.21606	Metiltrietilamônio	106	organic_molecule_charge_1_sp_lt2_sc5_fhi-aims/106/geometry.xyz	organic_molecule_charge_1_sp_lt2_sc5_fhi-aims/106/geometry.in	passivated_pvk_sp_hse06_lt2_fhi-aims/106/geometry.xyz	passivated_pvk_sp_hse06_lt2_fhi-aims/106/geometry.in	7	1	18	0	0	0	0	0	0	0	3.04769997029916	144.09254385504622	26	3	1	1	-4.30096016286969	-1.3364981185285698	1.8978127842658257	1.3637532490264794
107	1	0	0	-2423806.47738927	-4.81721548	-0.4960533	4.32116	-7967.21548382	-13.11043751	-4.00459172	9.10585	-7969.61381895	-2415831.55024024	-2415835.23129896	-2415835.33807086	-7967.21145847	48.88	5.35	-0.429409	-5.31333	-3.92786	-1.38547	2.39834	Trimetilpropilamônio	107	organic_molecule_charge_1_sp_lt2_sc5_fhi-aims/107/geometry.xyz	organic_molecule_charge_1_sp_lt2_sc5_fhi-aims/107/geometry.in	passivated_pvk_sp_hse06_lt2_fhi-aims/107/geometry.xyz	passivated_pvk_sp_hse06_lt2_fhi-aims/107/geometry.in	6	1	16	0	0	0	0	0	0	0	3.4087933076542645	127.62321813482224	23	3	1	1	-3.8617895976752137	-1.131521290400917	2.299481064712796	1.1400274957592946
108	1	0	0	-2424876.19726302	-4.82744538	-0.49573576	4.33171	-9036.96367777	-12.30329195	-3.96648876	8.3368	-9039.3406831	-2415831.55024024	-2415835.23129896	-2415835.32070305	-9036.96353472	48.92	5.3	-0.430416	-5.30634	-3.91303	-1.39331	2.37701	Trimetilbutilamônio	108	organic_molecule_charge_1_sp_lt2_sc5_fhi-aims/108/geometry.xyz	organic_molecule_charge_1_sp_lt2_sc5_fhi-aims/108/geometry.in	passivated_pvk_sp_hse06_lt2_fhi-aims/108/geometry.xyz	passivated_pvk_sp_hse06_lt2_fhi-aims/108/geometry.in	7	1	18	0	0	0	0	0	0	0	4.040472667089613	144.44547262646944	26	3	1	1	-3.8818304511140296	-0.4789238512709331	1.979535060375696	1.3326625909004273
109	1	0	0	-2427954.21631517	-4.80594761	-1.86692292	2.93902	-12115.03805512	-10.45825076	-4.76695971	5.69129	-12117.92923274	-2415831.55024024	-2415835.23129896	-2415835.3495826	-12115.03794901	49.17	5.35	-0.42514	-4.73684	-3.82878	-0.90806	2.89118	Benziltrimetilamônio	109	organic_molecule_charge_1_sp_lt2_sc5_fhi-aims/109/geometry.xyz	organic_molecule_charge_1_sp_lt2_sc5_fhi-aims/109/geometry.in	passivated_pvk_sp_hse06_lt2_fhi-aims/109/geometry.xyz	passivated_pvk_sp_hse06_lt2_fhi-aims/109/geometry.in	10	1	16	0	0	0	0	0	0	0	4.159494740172507	166.14715199576204	27	3	1	1	-2.0940586915426413	2.057758450942467	3.515989527537152	0.6311421444719137
110	1	0	0	-2425854.08355702	-4.86542867	-0.53664287	4.32879	-10014.75268689	-10.91215011	-4.12293447	6.78922	-10017.23159841	-2415831.55024024	-2415835.23129896	-2415835.31171854	-10014.74446221	48.83	5.29	-0.440178	-5.30172	-4.02738	-1.27434	2.47891	(2-Metoxietil)trimetilamônio	110	organic_molecule_charge_1_sp_lt2_sc5_fhi-aims/110/geometry.xyz	organic_molecule_charge_1_sp_lt2_sc5_fhi-aims/110/geometry.in	passivated_pvk_sp_hse06_lt2_fhi-aims/110/geometry.xyz	passivated_pvk_sp_hse06_lt2_fhi-aims/110/geometry.in	6	1	16	1	0	0	0	0	0	0	3.652647159849792	136.62908415271417	24	3	2	2	-3.06650169175554	-0.1511021990633544	1.6487192565384086	1.3925923647994165
123	1	0	0	-2425913.40402116	-4.8615771	-0.51877648	4.3428	-10074.05788611	-13.04977659	-3.80263784	9.24714	-10076.34474937	-2415831.55024024	-2415835.23129896	-2415835.29749062	-10074.03848814	48.85	5.42	-0.52132	-5.50903	-4.06804	-1.44099	2.28686	N-Metil-N-propilpirrolidínio	123	organic_molecule_charge_1_sp_lt2_sc5_fhi-aims/123/geometry.xyz	organic_molecule_charge_1_sp_lt2_sc5_fhi-aims/123/geometry.in	passivated_pvk_sp_hse06_lt2_fhi-aims/123/geometry.xyz	passivated_pvk_sp_hse06_lt2_fhi-aims/123/geometry.in	8	1	18	0	0	0	0	0	0	0	3.594863362087459	150.72683961867037	27	3	1	1	-3.835953522794015	-0.8664998836078078	1.352645728506062	1.3625266409546943
124	1	0	0	-2426983.15801228	-4.81870425	-0.47629982	4.3424	-11143.89714223	-12.20927197	-3.75681589	8.45246	-11146.14551061	-2415831.55024024	-2415835.23129896	-2415835.3341434	-11143.88686036	48.89	5.43	-0.46902	-5.46226	-3.93701	-1.52525	2.24837	N-Butil-N-metilpirrolidínio	124	organic_molecule_charge_1_sp_lt2_sc5_fhi-aims/124/geometry.xyz	organic_molecule_charge_1_sp_lt2_sc5_fhi-aims/124/geometry.in	passivated_pvk_sp_hse06_lt2_fhi-aims/124/geometry.xyz	passivated_pvk_sp_hse06_lt2_fhi-aims/124/geometry.in	9	1	20	0	0	0	0	0	0	0	4.247650909892755	167.57471225354854	30	3	1	1	-4.220145394970867	-0.1314766933902386	1.484908809551692	1.5811817078689832
125	1	0	0	-2428053.03486449	-4.85225386	-0.50817726	4.34408	-12213.65023632	-11.57426112	-3.76837903	7.80588	-12215.91507944	-2415831.55024024	-2415835.23129896	-2415835.3402941	-12213.64077567	48.88	5.52	-0.518457	-5.56954	-4.05379	-1.51575	2.26484	N-Metil-N-pentilpirrolidínio	125	organic_molecule_charge_1_sp_lt2_sc5_fhi-aims/125/geometry.xyz	organic_molecule_charge_1_sp_lt2_sc5_fhi-aims/125/geometry.in	passivated_pvk_sp_hse06_lt2_fhi-aims/125/geometry.xyz	passivated_pvk_sp_hse06_lt2_fhi-aims/125/geometry.in	10	1	22	0	0	0	0	0	0	0	5.155115951268556	184.593368495054	33	3	1	1	-4.050483045888948	0.5176074423635776	0.7774761144481778	1.7859179906794993
126	1	0	0	-2429122.71339521	-4.84202858	-0.4963518	4.34568	-13283.32994904	-11.44568399	-3.75641264	7.68927	-13285.59996373	-2415831.55024024	-2415835.23129896	-2415835.31467415	-13283.31944384	48.39	5.46	-0.533586	-5.56319	-4.07928	-1.48391	2.27001	N-Hexil-N-metilpirrolidínio	126	organic_molecule_charge_1_sp_lt2_sc5_fhi-aims/126/geometry.xyz	organic_molecule_charge_1_sp_lt2_sc5_fhi-aims/126/geometry.in	passivated_pvk_sp_hse06_lt2_fhi-aims/126/geometry.xyz	passivated_pvk_sp_hse06_lt2_fhi-aims/126/geometry.in	11	1	24	0	0	0	0	0	0	0	4.925923830314015	201.5408083674486	36	3	1	1	-3.860443316648882	0.8045163070654104	0.1847200577689232	1.6699911532847684
127	1	0	0	-2425913.44380051	-4.81026109	-0.45673124	4.35353	-10074.10462147	-12.90468842	-3.7225282	9.18216	-10076.33639392	-2415831.55024024	-2415835.23129896	-2415835.31670661	-10074.15316962	48.78	5.62	-0.499784	-5.55717	-3.97392	-1.58325	2.23177	N,N-Dietilpirrolidínio	127	organic_molecule_charge_1_sp_lt2_sc5_fhi-aims/127/geometry.xyz	organic_molecule_charge_1_sp_lt2_sc5_fhi-aims/127/geometry.in	passivated_pvk_sp_hse06_lt2_fhi-aims/127/geometry.xyz	passivated_pvk_sp_hse06_lt2_fhi-aims/127/geometry.in	8	1	18	0	0	0	0	0	0	0	3.2397997465844623	150.8156240173204	27	3	1	1	-4.199728203451649	-0.9123983932086022	1.5631059644901966	1.426958363321251
128	1	0	0	-2426983.1289964	-4.81261168	-0.48222663	4.33039	-11143.83882604	-12.72295295	-3.69524991	9.0277	-11146.05468666	-2415831.55024024	-2415835.23129896	-2415835.32497516	-11143.82439565	48.47	5.65	-0.512732	-5.52407	-3.97963	-1.54444	2.21586	N-Propil-N-etilpirrolidínio	128	organic_molecule_charge_1_sp_lt2_sc5_fhi-aims/128/geometry.xyz	organic_molecule_charge_1_sp_lt2_sc5_fhi-aims/128/geometry.in	passivated_pvk_sp_hse06_lt2_fhi-aims/128/geometry.xyz	passivated_pvk_sp_hse06_lt2_fhi-aims/128/geometry.in	9	1	20	0	0	0	0	0	0	0	3.8773080857960274	167.48066463921066	30	3	1	1	-4.139032320603502	-0.3592288279921667	1.088171824510502	1.4386199637354835
129	1	0	0	-2428052.90630971	-4.82692681	-0.54897235	4.27795	-12213.57739163	-12.1981821	-3.62421206	8.57397	-12215.74384038	-2415831.55024024	-2415835.23129896	-2415835.27921733	-12213.56277197	47.94	5.44	-0.548995	-5.61223	-4.06432	-1.54791	2.16645	N-Butil-N-etilpirrolidínio	129	organic_molecule_charge_1_sp_lt2_sc5_fhi-aims/129/geometry.xyz	organic_molecule_charge_1_sp_lt2_sc5_fhi-aims/129/geometry.in	passivated_pvk_sp_hse06_lt2_fhi-aims/129/geometry.xyz	passivated_pvk_sp_hse06_lt2_fhi-aims/129/geometry.in	10	1	22	0	0	0	0	0	0	0	4.255473829933073	184.41071032241769	33	3	1	1	-3.751798546991894	0.1818887652354284	0.0586710441115838	1.402786779916298
130	1	0	0	-2426983.17878431	-4.85089011	-0.5037743	4.34712	-11143.87664027	-12.55323149	-3.5917087	8.96152	-11146.03191044	-2415831.55024024	-2415835.23129896	-2415835.31179058	-11143.87302974	48.81	5.29	-0.489166	-5.59663	-3.99396	-1.60267	2.15527	N-Metil-N-propilpiperidínio	130	organic_molecule_charge_1_sp_lt2_sc5_fhi-aims/130/geometry.xyz	organic_molecule_charge_1_sp_lt2_sc5_fhi-aims/130/geometry.in	passivated_pvk_sp_hse06_lt2_fhi-aims/130/geometry.xyz	passivated_pvk_sp_hse06_lt2_fhi-aims/130/geometry.in	9	1	20	0	0	0	0	0	0	0	4.088704947478756	166.92128747187343	30	3	1	1	-4.223906132695884	-0.4132115140595973	1.1440444772406062	1.5967451944043982
131	1	0	0	-2428052.93129601	-4.84164864	-0.48873036	4.35292	-12213.62014513	-12.14412165	-3.55741049	8.58671	-12215.75390317	-2415831.55024024	-2415835.23129896	-2415835.3220379	-12213.6160519	48.83	5.34	-0.497979	-5.62715	-3.99321	-1.63394	2.13376	N-Butil-N-metilpiperidínio	131	organic_molecule_charge_1_sp_lt2_sc5_fhi-aims/131/geometry.xyz	organic_molecule_charge_1_sp_lt2_sc5_fhi-aims/131/geometry.in	passivated_pvk_sp_hse06_lt2_fhi-aims/131/geometry.xyz	passivated_pvk_sp_hse06_lt2_fhi-aims/131/geometry.in	10	1	22	0	0	0	0	0	0	0	4.706093110276108	183.7868024541272	33	3	1	1	-4.369357082182546	0.1195685830533388	0.8786873784282231	1.777221606336634
132	1	0	0	-2429122.56714104	-4.8473696	-0.52059138	4.32678	-13283.26927261	-11.80266938	-3.51642801	8.28624	-13285.37215487	-2415831.55024024	-2415835.23129896	-2415835.32761449	-13283.26729621	49.05	5.34	-0.490889	-5.64475	-3.97223	-1.67252	2.10288	N-Metil-N-pentilpiperidínio	132	organic_molecule_charge_1_sp_lt2_sc5_fhi-aims/132/geometry.xyz	organic_molecule_charge_1_sp_lt2_sc5_fhi-aims/132/geometry.in	passivated_pvk_sp_hse06_lt2_fhi-aims/132/geometry.xyz	passivated_pvk_sp_hse06_lt2_fhi-aims/132/geometry.in	11	1	24	0	0	0	0	0	0	0	4.285110877063276	200.38100456617704	36	3	1	1	-4.558311810793439	0.3369202233395411	0.9871653210191949	1.9171233167239
133	1	0	0	-2426983.15672091	-4.86001192	-0.51297935	4.34703	-11143.84311903	-12.54996478	-3.46791061	9.08205	-11145.90017718	-2415831.55024024	-2415835.23129896	-2415835.29909063	-11143.84178972	48.95	5.28	-0.491945	-5.7063	-4.01584	-1.69046	2.05706	N,N-Dietilpiperidínio	133	organic_molecule_charge_1_sp_lt2_sc5_fhi-aims/133/geometry.xyz	organic_molecule_charge_1_sp_lt2_sc5_fhi-aims/133/geometry.in	passivated_pvk_sp_hse06_lt2_fhi-aims/133/geometry.xyz	passivated_pvk_sp_hse06_lt2_fhi-aims/133/geometry.in	9	1	20	0	0	0	0	0	0	0	3.403469216882275	166.34544884141224	30	3	1	1	-4.378044217318965	-0.7120518436501991	1.195704897223024	1.6757655996078649
134	1	0	0	-2428052.61744215	-4.8249412	-0.47424632	4.35069	-12213.3446541	-12.37337204	-3.54169483	8.83168	-12215.4593547	-2415831.55024024	-2415835.23129896	-2415835.34209033	-12213.34159625	48.94	5.49	-0.490406	-5.60785	-3.93376	-1.67409	2.1147	N-Propil-N-etilpiperidínio	134	organic_molecule_charge_1_sp_lt2_sc5_fhi-aims/134/geometry.xyz	organic_molecule_charge_1_sp_lt2_sc5_fhi-aims/134/geometry.in	passivated_pvk_sp_hse06_lt2_fhi-aims/134/geometry.xyz	passivated_pvk_sp_hse06_lt2_fhi-aims/134/geometry.in	10	1	22	0	0	0	0	0	0	0	3.911098482887512	183.2317280400944	33	3	1	1	-4.589876384459154	-0.1609828704153764	1.261788392944116	1.7602654176724613
135	1	0	0	-2424745.49658828	-4.90284343	-2.79908581	2.10376	-8906.1385157	-12.53485704	-6.9711225	5.56373	-8910.92460654	-2415831.55024024	-2415835.23129896	-2415835.30879253	-8906.12579375	48.92	5.94	-0.513142	-3.02174	-4.062	1.04026	4.78609	N-Etilpiridínio	135	organic_molecule_charge_1_sp_lt2_sc5_fhi-aims/135/geometry.xyz	organic_molecule_charge_1_sp_lt2_sc5_fhi-aims/135/geometry.in	passivated_pvk_sp_hse06_lt2_fhi-aims/135/geometry.xyz	passivated_pvk_sp_hse06_lt2_fhi-aims/135/geometry.in	7	1	10	0	0	0	0	0	0	0	3.5478604866140806	115.5422600900198	18	4	1	1	1.9816772578777344	2.570091697872879	5.86847949542295	-1.7237233652305357
136	1	0	0	-2425815.23028763	-4.88108439	-2.76413671	2.11695	-9975.9086454	-12.44164313	-6.90359853	5.53804	-9980.65657004	-2415831.55024024	-2415835.23129896	-2415835.30073449	-9975.89778239	48.59	4.93	-0.517762	-3.02348	-4.03177	1.00829	4.74792	N-Propilpiridínio	136	organic_molecule_charge_1_sp_lt2_sc5_fhi-aims/136/geometry.xyz	organic_molecule_charge_1_sp_lt2_sc5_fhi-aims/136/geometry.in	passivated_pvk_sp_hse06_lt2_fhi-aims/136/geometry.xyz	passivated_pvk_sp_hse06_lt2_fhi-aims/136/geometry.in	8	1	12	0	0	0	0	0	0	0	4.07101823898168	132.43972519486854	21	4	1	1	2.3305027738537927	2.911969885655032	4.989757448373081	-1.8113898644142763
137	1	0	0	-2426885.04193432	-4.93374	-2.5471195	2.38662	-11045.63308807	-12.17663684	-6.85708292	5.31955	-11050.35001964	-2415831.55024024	-2415835.23129896	-2415835.29583279	-11045.61089392	48.71	4.77	-0.516163	-3.14167	-4.13521	0.99354	4.71693	N-Butilpiridínio	137	organic_molecule_charge_1_sp_lt2_sc5_fhi-aims/137/geometry.xyz	organic_molecule_charge_1_sp_lt2_sc5_fhi-aims/137/geometry.in	passivated_pvk_sp_hse06_lt2_fhi-aims/137/geometry.xyz	passivated_pvk_sp_hse06_lt2_fhi-aims/137/geometry.in	9	1	14	0	0	0	0	0	0	0	4.646618771839073	149.24459528806378	24	4	1	1	2.168681747231364	3.0671762991105664	4.397460944503897	-1.530063650713456
138	1	0	0	-2429024.51111641	-4.93325356	-2.54908861	2.38416	-13185.10317921	-11.22171416	-6.81873633	4.40298	-13189.7978079	-2415831.55024024	-2415835.23129896	-2415835.29795006	-13185.08506619	48.73	4.78	-0.512603	-3.16307	-4.1281	0.96503	4.69463	N-Hexilpiridínio	138	organic_molecule_charge_1_sp_lt2_sc5_fhi-aims/138/geometry.xyz	organic_molecule_charge_1_sp_lt2_sc5_fhi-aims/138/geometry.in	passivated_pvk_sp_hse06_lt2_fhi-aims/138/geometry.xyz	passivated_pvk_sp_hse06_lt2_fhi-aims/138/geometry.in	11	1	18	0	0	0	0	0	0	0	5.8370611882519485	182.9677661587164	30	4	1	1	1.9713453887941257	4.191094390026138	3.9263160092178495	-1.2124689487297078
139	1	0	0	-2427955.02619347	-4.94181643	-2.38904216	2.55277	-12115.62962148	-11.8485269	-6.66948643	5.17904	-12120.23121989	-2415831.55024024	-2415835.23129896	-2415835.28547722	-12115.60077513	48.75	4.8	-0.532822	-3.24473	-4.13994	0.89521	4.6016	1-Butil-3-metilpiridínio	139	organic_molecule_charge_1_sp_lt2_sc5_fhi-aims/139/geometry.xyz	organic_molecule_charge_1_sp_lt2_sc5_fhi-aims/139/geometry.in	passivated_pvk_sp_hse06_lt2_fhi-aims/139/geometry.xyz	passivated_pvk_sp_hse06_lt2_fhi-aims/139/geometry.in	10	1	16	0	0	0	0	0	0	0	4.860446850152	165.83055727260938	27	4	1	1	1.835773947464112	3.240441410587684	3.9301813348908494	-1.249938926549213
140	1	0	0	-2427955.0497967	-4.89331318	-2.45462522	2.43869	-12115.67780632	-11.93967644	-6.52034262	5.41933	-12120.15940538	-2415831.55024024	-2415835.23129896	-2415835.31127359	-12115.66391559	48.61	4.79	-0.501704	-3.34015	-4.07461	0.73446	4.4816	1-Butil-4-metilpiridínio	140	organic_molecule_charge_1_sp_lt2_sc5_fhi-aims/140/geometry.xyz	organic_molecule_charge_1_sp_lt2_sc5_fhi-aims/140/geometry.in	passivated_pvk_sp_hse06_lt2_fhi-aims/140/geometry.xyz	passivated_pvk_sp_hse06_lt2_fhi-aims/140/geometry.in	10	1	16	0	0	0	0	0	0	0	5.11665310172668	165.94963831616184	27	4	1	1	1.4965041756319546	3.343261010676716	4.054087500284526	-1.20427693985713
141	0	1	0	-2429500.07453898	-4.85109633	-0.52150902	4.32959	-13660.70255253	-14.51175962	-4.08239023	10.4294	-13663.2361009	-2415831.55024024	-2415835.23129896	-2415835.33501412	-13660.68100567	48.74	5.34	-0.460614	-5.2882	-4.05852	-1.22968	2.53355	Tetrametilfosfônio	141	organic_molecule_charge_1_sp_lt2_sc5_fhi-aims/141/geometry.xyz	organic_molecule_charge_1_sp_lt2_sc5_fhi-aims/141/geometry.in	passivated_pvk_sp_hse06_lt2_fhi-aims/141/geometry.xyz	passivated_pvk_sp_hse06_lt2_fhi-aims/141/geometry.in	4	0	12	0	0	0	0	1	0	0	2.3717157797367925	103.6846133969536	17	9	6	6	-6.316740396526007	-0.9063526506531602	0.2185689095700194	-5.259543799621852
142	0	1	0	-2433778.83834275	-4.81246275	-0.49295794	4.3195	-17939.65554663	-12.91677672	-3.52123458	9.39554	-17941.75629732	-2415831.55024024	-2415835.23129896	-2415835.34163899	-17939.63071313	49.13	5.82	-0.507935	-5.53181	-3.86599	-1.66582	2.10075	Tetraetilfosfônio	142	organic_molecule_charge_1_sp_lt2_sc5_fhi-aims/142/geometry.xyz	organic_molecule_charge_1_sp_lt2_sc5_fhi-aims/142/geometry.in	passivated_pvk_sp_hse06_lt2_fhi-aims/142/geometry.xyz	passivated_pvk_sp_hse06_lt2_fhi-aims/142/geometry.in	8	0	20	0	0	0	0	1	0	0	3.2533834310747176	171.72414217111154	29	9	6	6	-7.640815289683294	0.6167769510094788	-0.4000296553393284	-4.301207933602864
143	0	1	0	-2442336.77700929	-4.82707315	-0.48509991	4.34197	-26497.4811588	-11.72904028	-3.3239354	8.4051	-26499.47297918	-2415831.55024024	-2415835.23129896	-2415835.31690629	-26497.4420651	48.49	5.63	-0.599102	-5.75379	-4.01804	-1.73575	1.99182	Tetrabutilfosfônio	143	organic_molecule_charge_1_sp_lt2_sc5_fhi-aims/143/geometry.xyz	organic_molecule_charge_1_sp_lt2_sc5_fhi-aims/143/geometry.in	passivated_pvk_sp_hse06_lt2_fhi-aims/143/geometry.xyz	passivated_pvk_sp_hse06_lt2_fhi-aims/143/geometry.in	16	0	36	0	0	0	0	1	0	0	5.16530424751529	306.6969945889685	53	9	6	6	-7.991318153052743	3.4308224227456	-2.971210458869283	-3.6739671332917023
144	0	1	0	-2459452.38726175	-4.87036256	-0.50056642	4.3698	-43613.04144825	-9.33664979	-3.20350469	6.13315	-43614.95873413	-2415831.55024024	-2415835.23129896	-2415835.33922878	-43613.02183216	48.84	5.55	-0.583639	-5.87829	-4.0262	-1.85209	1.91729	Trihexiltetradecilfosfônio	144	organic_molecule_charge_1_sp_lt2_sc5_fhi-aims/144/geometry.xyz	organic_molecule_charge_1_sp_lt2_sc5_fhi-aims/144/geometry.in	passivated_pvk_sp_hse06_lt2_fhi-aims/144/geometry.xyz	passivated_pvk_sp_hse06_lt2_fhi-aims/144/geometry.in	32	0	68	0	0	0	0	1	0	0	11.188829688348196	575.5207992911614	101	13	6	6	-10.007797798124454	9.767290798186655	-5.483354710378025	-1.868189104198777
145	0	0	1	-2433179.97598317	-4.95442418	-0.59307461	4.36135	-17340.36817288	-12.97324073	-4.65010323	8.32314	-17343.06257558	-2415831.55024024	-2415835.23129896	-2415835.29419495	-17340.33271142	48.88	4.15	-0.541226	-5.36317	-4.34908	-1.01409	2.6944	Trietilsulfônio	145	organic_molecule_charge_1_sp_lt2_sc5_fhi-aims/145/geometry.xyz	organic_molecule_charge_1_sp_lt2_sc5_fhi-aims/145/geometry.in	passivated_pvk_sp_hse06_lt2_fhi-aims/145/geometry.xyz	passivated_pvk_sp_hse06_lt2_fhi-aims/145/geometry.in	6	0	15	0	0	0	1	0	0	0	3.217161721931732	134.4279023083956	22	12	9	9	-3.540062800930856	-1.9199824693057617	-0.2780289971210249	-6.390944665942055
146	0	0	1	-2432110.22053764	-4.97199743	-0.62062026	4.35138	-16270.52606188	-13.18557545	-4.73675482	8.44882	-16273.25171688	-2415831.55024024	-2415835.23129896	-2415835.26746381	-16270.486698	48.63	4.02	-0.539181	-5.41858	-4.46638	-0.9522	2.72566	Dietilmetilsulfônio	146	organic_molecule_charge_1_sp_lt2_sc5_fhi-aims/146/geometry.xyz	organic_molecule_charge_1_sp_lt2_sc5_fhi-aims/146/geometry.in	passivated_pvk_sp_hse06_lt2_fhi-aims/146/geometry.xyz	passivated_pvk_sp_hse06_lt2_fhi-aims/146/geometry.in	5	0	13	0	0	0	1	0	0	0	3.166483677825215	117.60993920848156	19	12	9	9	-3.148373197943936	-2.239999128667706	-0.480003231651581	-6.589838390765364
147	1	0	0	-2425718.63882553	-4.99215374	-0.61504599	4.37711	-9879.01660745	-11.00425146	-4.70189627	6.30236	-9881.62550402	-2415831.55024024	-2415835.23129896	-2415835.28678885	-9878.87810475	48.55	4.42	-0.571269	-5.46308	-4.47393	-0.98915	2.6089	N,N,N',N'-Tetrametilguanidínio	147	organic_molecule_charge_1_sp_lt2_sc5_fhi-aims/147/geometry.xyz	organic_molecule_charge_1_sp_lt2_sc5_fhi-aims/147/geometry.in	passivated_pvk_sp_hse06_lt2_fhi-aims/147/geometry.xyz	passivated_pvk_sp_hse06_lt2_fhi-aims/147/geometry.in	5	3	14	0	0	0	0	0	0	0	3.190227190723178	127.66564779231754	22	7	1	1	-0.8476251732469844	-0.9958813888760888	0.7660511607498591	1.773678408406668
148	1	0	0	-2428940.21017174	-4.78569702	-1.06997689	3.71572	-13101.00807605	-10.85595587	-4.15411339	6.70184	-13103.51615481	-2415831.55024024	-2415835.23129896	-2415835.23133688	-13101.00769904	48.69	4.59	-0.432247	-5.14378	-3.97114	-1.17264	2.50808	Acetilcolina	148	organic_molecule_charge_1_sp_lt2_sc5_fhi-aims/148/geometry.xyz	organic_molecule_charge_1_sp_lt2_sc5_fhi-aims/148/geometry.in	passivated_pvk_sp_hse06_lt2_fhi-aims/148/geometry.xyz	passivated_pvk_sp_hse06_lt2_fhi-aims/148/geometry.in	7	1	16	2	0	0	0	0	0	0	4.472129730517889	155.45523044221744	26	3	8	8	-2.442121324346473	1.0263718014326548	1.8350672322157653	1.228313181584883
149	1	0	0	-2423676.56053721	-5.24737307	-1.13194088	4.11543	-7836.05158496	-11.42686662	-5.33535872	6.09151	-7839.56459752	-2415831.55024024	-2415835.23129896	-2415835.19847558	-7835.95322787	48.64	3.95	-0.659944	-5.4457	-5.40883	-0.03687	3.51301	Anilinium	149	organic_molecule_charge_1_sp_lt2_sc5_fhi-aims/149/geometry.xyz	organic_molecule_charge_1_sp_lt2_sc5_fhi-aims/149/geometry.in	passivated_pvk_sp_hse06_lt2_fhi-aims/149/geometry.xyz	passivated_pvk_sp_hse06_lt2_fhi-aims/149/geometry.in	6	1	8	0	0	0	0	0	0	0	2.893838081466896	98.2041581591001	15	1	1	1	1.4367263428969466	-1.0702387260636992	-0.6389138584211307	0.0221888425622444
150	1	0	0	-2430128.32275077	-5.2023934	-0.82072506	4.38167	-14287.98042252	-10.81988008	-5.04368097	5.7762	-14291.37023778	-2415831.55024024	-2415835.23129896	-2415835.21050886	-14287.89977097	48.49	4.0	-0.657735	-5.40227	-5.21247	-0.1898	3.38982	1-adamantylmethyazanium	150	organic_molecule_charge_1_sp_lt2_sc5_fhi-aims/150/geometry.xyz	organic_molecule_charge_1_sp_lt2_sc5_fhi-aims/150/geometry.in	passivated_pvk_sp_hse06_lt2_fhi-aims/150/geometry.xyz	passivated_pvk_sp_hse06_lt2_fhi-aims/150/geometry.in	12	1	22	0	0	0	0	0	0	0	3.9729989190461032	194.10445235796345	35	2	1	1	0.2029823849994069	0.7604783613170574	-1.641867371308661	0.6829453470285886
151	1	0	0	-2435559.35354988	-5.34450917	-1.47760064	3.86691	-19718.73190166	-11.01646667	-5.81234758	5.20412	-19722.76690668	-2415831.55024024	-2415835.23129896	-2415835.15962748	-19718.51918884	48.76	3.97	-0.688673	-5.0364	-5.67473	0.63833	4.03501	perfluorobenzylammonium	151	organic_molecule_charge_1_sp_lt2_sc5_fhi-aims/151/geometry.xyz	organic_molecule_charge_1_sp_lt2_sc5_fhi-aims/151/geometry.in	passivated_pvk_sp_hse06_lt2_fhi-aims/151/geometry.xyz	passivated_pvk_sp_hse06_lt2_fhi-aims/151/geometry.in	7	1	6	0	0	0	0	0	4	0	3.673452679596676	133.46441717505664	18	11	3	3	3.1606432348556264	-0.3659352071156183	-0.8668773030629293	-0.5280389746569283
152	1	0	0	-2425733.09343905	-5.12567496	-1.19443119	3.93124	-9893.17145183	-12.61796883	-5.04074996	7.57722	-9896.1678415	-2415831.55024024	-2415835.23129896	-2415835.2436808	-9892.91720124	49.14	4.38	-0.597674	-5.37536	-4.93256	-0.4428	2.99639	5-valeric ammonium acid	152	organic_molecule_charge_1_sp_lt2_sc5_fhi-aims/152/geometry.xyz	organic_molecule_charge_1_sp_lt2_sc5_fhi-aims/152/geometry.in	passivated_pvk_sp_hse06_lt2_fhi-aims/152/geometry.xyz	passivated_pvk_sp_hse06_lt2_fhi-aims/152/geometry.in	4	1	10	2	0	0	0	0	0	0	3.0929258576291883	102.07173866027829	17	1	8	8	-0.0785130264105363	-1.0129654229069265	0.9283167524746276	0.5996732723030288
153	1	0	0	-2421441.12689019	-5.39257449	-1.11677244	4.2758	-5600.86882075	-13.21666824	-5.19121113	8.02546	-5603.9823058	-2415831.55024024	-2415835.23129896	-2415835.09290239	-5600.48774915	49.08	4.29	-0.675886	-5.59434	-5.54624	-0.0481	3.11349	Guanidinium	153	organic_molecule_charge_1_sp_lt2_sc5_fhi-aims/153/geometry.xyz	organic_molecule_charge_1_sp_lt2_sc5_fhi-aims/153/geometry.in	passivated_pvk_sp_hse06_lt2_fhi-aims/153/geometry.xyz	passivated_pvk_sp_hse06_lt2_fhi-aims/153/geometry.in	1	3	6	0	0	0	0	0	0	0	2.0483690591357067	59.29136111665044	10	7	4	4	1.5457886610896574	-3.1333516941307327	0.5856559483449597	1.0001178602219825
[truncated: 14 more columns]
